# Supplementary material for: Digital Gene Expression Analysis to Screen Disease Resistance-Relevant Genes from Leaves of Herbaceous Peony (Paeonia lactiflora Pall.) Infected by Botrytis cinerea
Source: PLoS One. 2015 Jul 24;10(7):e0133305. doi: 10.1371/journal.pone.0133305 (PMC4514867; doi:10.1371/journal.pone.0133305)
Supplement: S1 Table — (XLS) [file pone.0133305.s007.xls]

## Sheet: Sheet1
S1 Table. Gene-specific primers sequence for qRT-PCR validation of DGE data.
Classification	Gene ID	forward primer	reverse primer
BAK1	Unigene1259_All	AAGCACTGATTTGGAGGA	CAGACTTGTGAGCAGGTTTC
FLS2	Unigene37974_All	TTGTCAATTCAGGTGGGA	TTGTTGTGGTTGATGCTG
WRKY29	Unigene302_All	ATACTCCTCCGACTTTTCTT	CCTCGTCATTGCTTCATC
PR1	CL4547.Contig2_All	TAGCCTTCTCATCCACCC	TAGCTGCTTTCGCACAAA
RPM1	Unigene10438_All	CCGTTCATCCACATTATCA	TCGTCTCCAAAACCAACT
CDPK	Unigene1104_All	CAGCCCAATGTTATCTCAA	CCAACTATGGTCCTAGTAAGC
UGT72E	Unigene9269_All	GTTTCGTTTGGCAGTGAG	AGGAACCCTTTTGGTAGTG
POD	CL5841.Contig2_All	GTAACAAGTTTGCTAATCGG	ATCAAAGGTTCTTGGAGTGT
MAS	CL2715.Contig2_All	GCGGTGTCTACAAGGTTT	CCAACAAGGTGCTAAGGT
BX7	Unigene512_All	GCTTATGGGACTACGGAAAC	CCTACATCAACCAGCGAAA
