# Supplementary material for: Digital Gene Expression Analysis to Screen Disease Resistance-Relevant Genes from Leaves of Herbaceous Peony (Paeonia lactiflora Pall.) Infected by Botrytis cinerea
Source: PLoS One. 2015 Jul 24;10(7):e0133305. doi: 10.1371/journal.pone.0133305 (PMC4514867; doi:10.1371/journal.pone.0133305)
Supplement: S2 Table — Data only showed the Gene Ontology terms that Corrected P-value ≤ 0.05. (XLS) [file pone.0133305.s008.xls]

## Sheet: S1 Table
S2 Table. Terms related to B. cinerea-induced stress from biological process ontology in ‘Zifengyu’-S1 vs. ‘Zifengyu’-S2
Gene Ontology term	Cluster frequency	Genome frequency of use	Corrected P-value
response to biotic stimulus	355 out of 2718 genes, 13.1%	1585 out of 17975 genes, 8.8%	9.77e-13
response to stimulus	1235 out of 2718 genes, 45.4%	7062 out of 17975 genes, 39.3%	1.61e-09
response to wounding	105 out of 2718 genes, 3.9%	352 out of 17975 genes, 2.0%	2.28e-09
defense response	291 out of 2718 genes, 10.7%	1322 out of 17975 genes, 7.4%	5.43e-09
response to chitin	88 out of 2718 genes, 3.2%	279 out of 17975 genes, 1.6%	5.51e-09
response to stress	747 out of 2718 genes, 27.5%	4161 out of 17975 genes, 23.1%	1.16e-05
systemic acquired resistance	77 out of 2718 genes, 2.8%	289 out of 17975 genes, 1.6%	0.00047
response to fungus	106 out of 2718 genes, 3.9%	472 out of 17975 genes, 2.6%	0.02352
respiratory burst involved in defense response	19 out of 2718 genes, 0.7%	47 out of 17975 genes, 0.3%	0.04561
Data only showed the Gene Ontology terms that Corrected P-value ≤ 0.05.
