# Supplementary material for: Digital Gene Expression Analysis to Screen Disease Resistance-Relevant Genes from Leaves of Herbaceous Peony (Paeonia lactiflora Pall.) Infected by Botrytis cinerea
Source: PLoS One. 2015 Jul 24;10(7):e0133305. doi: 10.1371/journal.pone.0133305 (PMC4514867; doi:10.1371/journal.pone.0133305)
Supplement: S3 Table — Data only showed the Gene Ontology terms that Corrected P-value ≤ 0.05. (XLS) [file pone.0133305.s009.xls]

## Sheet: S2 Table
S3 Table. Terms related to B. cinerea-induced stress from biological process ontology in ‘Dafugui’-S1 vs. ‘Dafugui’-S4
Gene Ontology term	Cluster frequency	Genome frequency of use	Corrected P-value
response to chitin	118 out of 4670 genes, 2.5%	279 out of 17975 genes, 1.6%	4.32e-06
response to wounding	139 out of 4670 genes, 3.0%	352 out of 17975 genes, 2.0%	3.61e-05
response to stimulus	1989 out of 4670 genes, 42.6%	7062 out of 17975 genes, 39.3%	0.00011
regulation of plant-type hypersensitive response	91 out of 4670 genes, 1.9%	233 out of 17975 genes, 1.3%	0.01772
response to biotic stimulus	485 out of 4670 genes, 10.4%	1585 out of 17975 genes, 8.8%	0.02054
Data only showed the Gene Ontology terms that Corrected P-value ≤ 0.05.
