# Supplementary material for: Digital Gene Expression Analysis to Screen Disease Resistance-Relevant Genes from Leaves of Herbaceous Peony (Paeonia lactiflora Pall.) Infected by Botrytis cinerea
Source: PLoS One. 2015 Jul 24;10(7):e0133305. doi: 10.1371/journal.pone.0133305 (PMC4514867; doi:10.1371/journal.pone.0133305)
Supplement: S4 Table — Data only showed the Gene Ontology terms that Corrected P-value ≤ 0.05. (XLS) [file pone.0133305.s010.xls]

## Sheet: S3 Table
S4 Table. Terms related to B. cinerea-induced stress from biological process ontology in ‘Zifengyu’-S4 vs. ‘Dafugui’-S4
Gene Ontology term	Cluster frequency	Genome frequency of use	Corrected P-value
response to wounding	67 out of 1575 genes, 4.3%	352 out of 17975 genes, 2.0%	1.43e-06
response to chitin	50 out of 1575 genes, 3.2%	279 out of 17975 genes, 1.6%	0.00128
response to biotic stimulus	186 out of 1575 genes, 11.8%	1585 out of 17975 genes, 8.8%	0.02337
Data only showed the Gene Ontology terms that Corrected P-value ≤ 0.05.
