# Supplementary material for: Digital Gene Expression Analysis to Screen Disease Resistance-Relevant Genes from Leaves of Herbaceous Peony (Paeonia lactiflora Pall.) Infected by Botrytis cinerea
Source: PLoS One. 2015 Jul 24;10(7):e0133305. doi: 10.1371/journal.pone.0133305 (PMC4514867; doi:10.1371/journal.pone.0133305)
Supplement: S5 Table — Data only showed the pathways that Corrected Q-value ≤ 0.05. (XLS) [file pone.0133305.s011.xls]

## Sheet: S4 Table
S5 Table. KEGG pathway for ‘Zifengyu’-S1 vs. ‘Zifengyu’-S4
Pathway	DEGs with pathway annotation (3067)	All genes with pathway annotation (16511)	Pvalue	Qvalue	Pathway ID
Biosynthesis of secondary metabolites	559 (18.23%)	1932 (11.7%)	1.48835e-32	1.87532e-30	ko01110
Phenylpropanoid biosynthesis	111 (3.62%)	262 (1.59%)	2.67827e-19	1.68731e-17	ko00940
Flavone and flavonol biosynthesis	52 (1.7%)	92 (0.56%)	4.65441e-16	1.95485e-14	ko00944
Stilbenoid, diarylheptanoid and gingerol biosynthesis	66 (2.15%)	143 (0.87%)	3.64554e-14	1.14834e-12	ko00945
Zeatin biosynthesis	56 (1.83%)	114 (0.69%)	1.18958e-13	2.99775e-12	ko00908
Metabolic pathways	891 (29.05%)	4001 (24.23%)	6.26062e-12	1.31473e-10	ko01100
Cyanoamino acid metabolism	58 (1.89%)	132 (0.8%)	1.58266e-11	2.84878e-10	ko00460
Flavonoid biosynthesis	54 (1.76%)	126 (0.76%)	2.46937e-10	3.88926e-09	ko00941
Photosynthesis	40 (1.3%)	81 (0.49%)	3.04162e-10	4.25827e-09	ko00195
alpha-Linolenic acid metabolism	48 (1.57%)	115 (0.7%)	6.88862e-09	8.67967e-08	ko00592
Diterpenoid biosynthesis	28 (0.91%)	52 (0.31%)	1.19968e-08	1.37418e-07	ko00904
Plant-pathogen interaction	207 (6.75%)	786 (4.76%)	2.4914e-08	2.61597e-07	ko04626
Limonene and pinene degradation	49 (1.6%)	123 (0.74%)	2.95756e-08	2.86656e-07	ko00903
Benzoxazinoid biosynthesis	28 (0.91%)	55 (0.33%)	6.00025e-08	5.40022e-07	ko00402
Carotenoid biosynthesis	45 (1.47%)	113 (0.68%)	1.08396e-07	9.10524e-07	ko00906
Ribosome	149 (4.86%)	540 (3.27%)	1.19211e-07	9.38788e-07	ko03010
Isoflavonoid biosynthesis	22 (0.72%)	40 (0.24%)	2.69566e-07	1.99796e-06	ko00943
Sesquiterpenoid and triterpenoid biosynthesis	22 (0.72%)	41 (0.25%)	4.79709e-07	3.35797e-06	ko00909
Cutin, suberine and wax biosynthesis	29 (0.95%)	66 (0.4%)	1.83611e-06	1.21763e-05	ko00073
Plant hormone signal transduction	176 (5.74%)	714 (4.32%)	2.24539e-05	0.00014146	ko04075
Glutathione metabolism	48 (1.57%)	147 (0.89%)	2.94939e-05	0.000176964	ko00480
Carbon fixation in photosynthetic organisms	47 (1.53%)	147 (0.89%)	6.41151e-05	0.000355005	ko00710
Glycolysis / Gluconeogenesis	65 (2.12%)	222 (1.34%)	6.48025e-05	0.000355005	ko00010
Galactose metabolism	43 (1.4%)	133 (0.81%)	9.67746e-05	0.000508067	ko00052
Circadian rhythm - plant	45 (1.47%)	142 (0.86%)	0.000114672	0.000577949	ko04712
Terpenoid backbone biosynthesis	37 (1.21%)	113 (0.68%)	0.000216098	0.00104725	ko00900
Nitrogen metabolism	25 (0.82%)	67 (0.41%)	0.000238407	0.00111257	ko00910
Protein processing in endoplasmic reticulum	127 (4.14%)	514 (3.11%)	0.00027095	0.00121927	ko04141
Taurine and hypotaurine metabolism	9 (0.29%)	15 (0.09%)	0.000439481	0.00190947	ko00430
Linoleic acid metabolism	15 (0.49%)	34 (0.21%)	0.000539951	0.00226779	ko00591
Fructose and mannose metabolism	31 (1.01%)	95 (0.58%)	0.000721927	0.00293428	ko00051
Pentose phosphate pathway	34 (1.11%)	109 (0.66%)	0.00101555	0.00399874	ko00030
Phenylalanine metabolism	34 (1.11%)	112 (0.68%)	0.00170542	0.00651161	ko00360
Tryptophan metabolism	20 (0.65%)	59 (0.36%)	0.00366034	0.0135648	ko00380
Brassinosteroid biosynthesis	15 (0.49%)	40 (0.24%)	0.00383274	0.0137979	ko00905
Other glycan degradation	28 (0.91%)	94 (0.57%)	0.00556614	0.0194815	ko00511
Synthesis and degradation of ketone bodies	8 (0.26%)	18 (0.11%)	0.0104123	0.035458	ko00072
Arginine and proline metabolism	31 (1.01%)	113 (0.68%)	0.013209	0.0437981	ko00330
Glucosinolate biosynthesis	8 (0.26%)	19 (0.12%)	0.0151041	0.0487978	ko00966
Data only showed the pathways that Corrected Q-value ≤ 0.05.
