# Supplementary material for: Digital Gene Expression Analysis to Screen Disease Resistance-Relevant Genes from Leaves of Herbaceous Peony (Paeonia lactiflora Pall.) Infected by Botrytis cinerea
Source: PLoS One. 2015 Jul 24;10(7):e0133305. doi: 10.1371/journal.pone.0133305 (PMC4514867; doi:10.1371/journal.pone.0133305)
Supplement: S6 Table — Data only showed the pathways that Corrected Q-value ≤ 0.05. (XLS) [file pone.0133305.s012.xls]

## Sheet: S5 Table
S6 Table. KEGG pathway for ‘Dafugui’-S1 vs. ‘Dafugui’-S4
Pathway	DEGs with pathway annotation (4226)	All genes with pathway annotation (16511)	Pvalue	Qvalue	Pathway ID
Biosynthesis of secondary metabolites	682 (16.14%)	1932 (11.7%)	3.68715e-24	4.71956e-22	ko01110
Photosynthesis	58 (1.37%)	81 (0.49%)	4.63814e-18	2.96841e-16	ko00195
Flavone and flavonol biosynthesis	60 (1.42%)	92 (0.56%)	1.34716e-15	5.74789e-14	ko00944
Zeatin biosynthesis	67 (1.59%)	114 (0.69%)	5.7617e-14	1.84375e-12	ko00908
Phenylpropanoid biosynthesis	121 (2.86%)	262 (1.59%)	3.36865e-13	8.62374e-12	ko00940
Stilbenoid, diarylheptanoid and gingerol biosynthesis	74 (1.75%)	143 (0.87%)	1.75052e-11	3.73444e-10	ko00945
Plant-pathogen interaction	275 (6.51%)	786 (4.76%)	1.31896e-09	2.41181e-08	ko04626
alpha-Linolenic acid metabolism	59 (1.4%)	115 (0.7%)	2.93747e-09	4.69995e-08	ko00592
Cyanoamino acid metabolism	65 (1.54%)	132 (0.8%)	4.10587e-09	5.83946e-08	ko00460
Limonene and pinene degradation	61 (1.44%)	123 (0.74%)	8.65441e-09	1.10776e-07	ko00903
Diterpenoid biosynthesis	32 (0.76%)	52 (0.31%)	4.66818e-08	5.43207e-07	ko00904
Benzoxazinoid biosynthesis	32 (0.76%)	55 (0.33%)	2.97382e-07	3.17208e-06	ko00402
Carotenoid biosynthesis	53 (1.25%)	113 (0.68%)	7.75652e-07	7.63719e-06	ko00906
Isoflavonoid biosynthesis	25 (0.59%)	40 (0.24%)	9.1504e-07	8.36608e-06	ko00943
Linoleic acid metabolism	22 (0.52%)	34 (0.21%)	1.77642e-06	1.51588e-05	ko00591
Photosynthesis - antenna proteins	17 (0.4%)	24 (0.15%)	4.28487e-06	3.42789e-05	ko00196
Glycolysis / Gluconeogenesis	86 (2.04%)	222 (1.34%)	1.01408e-05	7.63543e-05	ko00010
Metabolic pathways	1127 (26.67%)	4001 (24.23%)	1.14056e-05	8.11067e-05	ko01100
Flavonoid biosynthesis	54 (1.28%)	126 (0.76%)	1.73526e-05	0.000116902	ko00941
Plant hormone signal transduction	229 (5.42%)	714 (4.32%)	4.33856e-05	0.000277668	ko04075
Galactose metabolism	55 (1.3%)	133 (0.81%)	4.90961e-05	0.000299253	ko00052
Tryptophan metabolism	28 (0.66%)	59 (0.36%)	0.000234646	0.00133117	ko00380
Pentose phosphate pathway	45 (1.06%)	109 (0.66%)	0.000239194	0.00133117	ko00030
Terpenoid backbone biosynthesis	46 (1.09%)	113 (0.68%)	0.000301074	0.00160573	ko00900
Sesquiterpenoid and triterpenoid biosynthesis	21 (0.5%)	41 (0.25%)	0.000381608	0.00195383	ko00909
Carbon fixation in photosynthetic organisms	56 (1.33%)	147 (0.89%)	0.000541842	0.00266753	ko00710
Phenylalanine metabolism	44 (1.04%)	112 (0.68%)	0.000979328	0.00464274	ko00360
Fructose and mannose metabolism	38 (0.9%)	95 (0.58%)	0.0014254	0.00651613	ko00051
Synthesis and degradation of ketone bodies	11 (0.26%)	18 (0.11%)	0.00152548	0.00665669	ko00072
ABC transporters	57 (1.35%)	156 (0.94%)	0.00156016	0.00665669	ko02010
Glutathione metabolism	53 (1.25%)	147 (0.89%)	0.00309334	0.0127725	ko00480
Other glycan degradation	36 (0.85%)	94 (0.57%)	0.00443898	0.0177559	ko00511
Cutin, suberine and wax biosynthesis	27 (0.64%)	66 (0.4%)	0.0045789	0.0177606	ko00073
Taurine and hypotaurine metabolism	9 (0.21%)	15 (0.09%)	0.00495603	0.018658	ko00430
Vitamin B6 metabolism	15 (0.35%)	31 (0.19%)	0.00517825	0.0189376	ko00750
Butanoate metabolism	22 (0.52%)	52 (0.31%)	0.00625602	0.0222436	ko00650
Anthocyanin biosynthesis	6 (0.14%)	9 (0.05%)	0.0112698	0.0389873	ko00942
Data only showed the pathways that Corrected Q-value ≤ 0.05.
