# Supplementary material for: Digital Gene Expression Analysis to Screen Disease Resistance-Relevant Genes from Leaves of Herbaceous Peony (Paeonia lactiflora Pall.) Infected by Botrytis cinerea
Source: PLoS One. 2015 Jul 24;10(7):e0133305. doi: 10.1371/journal.pone.0133305 (PMC4514867; doi:10.1371/journal.pone.0133305)
Supplement: S7 Table — (XLS) [file pone.0133305.s013.xls]

## Sheet: S6 Table
S7 Table. The candidate DEGs involved in plant-pathogen interaction
Classification	Gene ID	Annotation	‘Dafugui’-S1_RPKM	‘Dafugui’-S2_RPKM	‘Dafugui’-S3_RPKM	‘Dafugui’-S4_RPKM	‘Zifengyu’-S1_RPKM	‘Zifengyu’-S2_RPKM	‘Zifengyu’-S3_RPKM	‘Zifengyu’-S4_RPKM	KEGG Orthology	GO Component	GO Function	GO Process
BAK1	CL10879.Contig1_All	brassinosteroid insensitive 1-associated receptor kinase 1	0.564585	0.997253	1.6868	1.98054	0.242489	3.22266	0.120644	1.35461	K04733|1|2e-53|207|smo:SELMODRAFT_159261|interleukin-1 receptor-associated kinase 4 [EC:2.7.11.1];K13416|4|1e-49|195|aly:ARALYDRAFT_491347|brassinosteroid insensitive 1-associated receptor kinase 1 [EC:2.7.10.1 2.7.11.1]	-	GO:0004715//non-membrane spanning protein tyrosine kinase activity;GO:0005524//ATP binding;GO:0004674//protein serine/threonine kinase activity	GO:0006468//protein phosphorylation
BAK1	CL12084.Contig2_All	brassinosteroid insensitive 1-associated receptor kinase 1	5.83831	7.30854	14.4573	15.0836	6.37052	34.6118	2.56256	11.4266	K13416|1|3e-54|210|rcu:RCOM_1534760|brassinosteroid insensitive 1-associated receptor kinase 1 [EC:2.7.10.1 2.7.11.1];K13418|4|5e-53|206|vvi:100247683|somatic embryogenesis receptor kinase 1 [EC:2.7.10.1 2.7.11.1]	-	GO:0005524//ATP binding;GO:0004674//protein serine/threonine kinase activity	GO:0006468//protein phosphorylation
BAK1	CL211.Contig1_All	brassinosteroid insensitive 1-associated receptor kinase 1	7.25735	36.9596	34.8406	105.424	13.1075	42.3355	30.3796	85.0742	K13418|1|4e-48|189|aly:ARALYDRAFT_895025|somatic embryogenesis receptor kinase 1 [EC:2.7.10.1 2.7.11.1];K13416|5|2e-47|187|ath:AT4G33430|brassinosteroid insensitive 1-associated receptor kinase 1 [EC:2.7.10.1 2.7.11.1]	GO:0005886//plasma membrane	GO:0005524//ATP binding;GO:0004674//protein serine/threonine kinase activity	GO:0006468//protein phosphorylation
BAK1	CL3779.Contig1_All	brassinosteroid insensitive 1-associated receptor kinase 1	0.532548	0.752532	5.00663	3.73632	1.37237	7.46921	5.28023	8.45636	K00924|1|7e-23|107|osa:4333912|[EC:2.7.1.-];K13416|2|2e-22|105|rcu:RCOM_1534760|brassinosteroid insensitive 1-associated receptor kinase 1 [EC:2.7.10.1 2.7.11.1]	-	GO:0016301//kinase activity	-
BAK1	Unigene1259_All	brassinosteroid insensitive 1-associated receptor kinase 1	9.44155	48.3961	54.8681	56.2562	2.38537	42.7969	16.6149	39.2493	K13430|1|1e-14|77.4|rcu:RCOM_1078760|serine/threonine-protein kinase PBS1 [EC:2.7.11.1];K13416|2|1e-13|74.3|vvi:100253855|brassinosteroid insensitive 1-associated receptor kinase 1 [EC:2.7.10.1 2.7.11.1];K00924|3|1e-13|74.3|ath:AT3G59420|[EC:2.7.1.-];K04733|5|3e-13|72.8|smo:SELMODRAFT_230241|interleukin-1 receptor-associated kinase 4 [EC:2.7.11.1]	GO:0005886//plasma membrane	GO:0004672//protein kinase activity	GO:0009693//ethylene biosynthetic process;GO:0016310//phosphorylation
BAK1	Unigene13051_All	brassinosteroid insensitive 1-associated receptor kinase 1	3.15014	24.2883	30.924	51.4048	3.57574	19.3571	11.4434	17.2758	K13417|1|2e-51|201|ath:AT2G13790|somatic embryogenesis receptor kinase 4 [EC:2.7.10.1 2.7.11.1];K13416|3|4e-50|197|ath:AT4G33430|brassinosteroid insensitive 1-associated receptor kinase 1 [EC:2.7.10.1 2.7.11.1]	GO:0016023//cytoplasmic membrane-bounded vesicle;GO:0005886//plasma membrane	GO:0004674//protein serine/threonine kinase activity;GO:0005524//ATP binding	GO:0006468//protein phosphorylation;GO:0015706//nitrate transport;GO:0010167//response to nitrate
BAK1	Unigene20567_All	brassinosteroid insensitive 1-associated receptor kinase 1	3.40473	16.7054	20.2089	38.5182	6.14177	20.2671	13.5323	21.982	K13416|1|2e-56|217|rcu:RCOM_1534760|brassinosteroid insensitive 1-associated receptor kinase 1 [EC:2.7.10.1 2.7.11.1];K04733|4|1e-54|211|smo:SELMODRAFT_159261|interleukin-1 receptor-associated kinase 4 [EC:2.7.11.1];K13418|5|5e-54|209|aly:ARALYDRAFT_895025|somatic embryogenesis receptor kinase 1 [EC:2.7.10.1 2.7.11.1]	-	GO:0004715//non-membrane spanning protein tyrosine kinase activity;GO:0004714//transmembrane receptor protein tyrosine kinase activity;GO:0030246//carbohydrate binding;GO:0005524//ATP binding;GO:0004674//protein serine/threonine kinase activity	GO:0006468//protein phosphorylation
BAK1	Unigene20990_All	brassinosteroid insensitive 1-associated receptor kinase 1	2.03094	25.51	25.6582	31.0422	0.996897	25.0779	10.9116	17.4663	K13417|1|2e-35|146|aly:ARALYDRAFT_899604|somatic embryogenesis receptor kinase 4 [EC:2.7.10.1 2.7.11.1];K13416|3|6e-35|144|aly:ARALYDRAFT_491347|brassinosteroid insensitive 1-associated receptor kinase 1 [EC:2.7.10.1 2.7.11.1];K13418|5|5e-34|141|rcu:RCOM_0186340|somatic embryogenesis receptor kinase 1 [EC:2.7.10.1 2.7.11.1]	GO:0005739//mitochondrion;GO:0005886//plasma membrane	GO:0005524//ATP binding;GO:0004693//cyclin-dependent protein kinase activity;GO:0004715//non-membrane spanning protein tyrosine kinase activity;GO:0004675//transmembrane receptor protein serine/threonine kinase activity;GO:0030246//carbohydrate binding	GO:0006468//protein phosphorylation;GO:0007049//cell cycle;GO:0048041//focal adhesion assembly;GO:0007178//transmembrane receptor protein serine/threonine kinase signaling pathway
BAK1	Unigene24225_All	brassinosteroid insensitive 1-associated receptor kinase 1	6.08627	28.9864	84.3732	84.6898	1.04562	30.7701	6.93626	19.4704	K13416|1|3e-21|98.2|ath:AT4G33430|brassinosteroid insensitive 1-associated receptor kinase 1 [EC:2.7.10.1 2.7.11.1];K13417|3|1e-20|96.3|aly:ARALYDRAFT_899604|somatic embryogenesis receptor kinase 4 [EC:2.7.10.1 2.7.11.1];K13418|5|1e-20|96.3|rcu:RCOM_0186340|somatic embryogenesis receptor kinase 1 [EC:2.7.10.1 2.7.11.1]	-	GO:0016491//oxidoreductase activity;GO:0016301//kinase activity	GO:0016310//phosphorylation
BAK1	Unigene41409_All	brassinosteroid insensitive 1-associated receptor kinase 1	1.255	2.95568	9.99879	19.591	1.50926	18.0112	1.71632	6.56973	K13416|1|2e-13|73.9|rcu:RCOM_1534760|brassinosteroid insensitive 1-associated receptor kinase 1 [EC:2.7.10.1 2.7.11.1];K13417|5|3e-10|63.2|ath:AT2G13790|somatic embryogenesis receptor kinase 4 [EC:2.7.10.1 2.7.11.1]	-	GO:0016301//kinase activity	-
BAK1	Unigene42492_All	brassinosteroid insensitive 1-associated receptor kinase 1	5.3741	15.8209	67.4358	53.6107	0.577042	20.2677	4.59347	11.7219	K13416|1|1e-18|89.4|vvi:100253855|brassinosteroid insensitive 1-associated receptor kinase 1 [EC:2.7.10.1 2.7.11.1];K13418|5|2e-17|85.5|vvi:100247683|somatic embryogenesis receptor kinase 1 [EC:2.7.10.1 2.7.11.1]	GO:0016023//cytoplasmic membrane-bounded vesicle	GO:0016491//oxidoreductase activity;GO:0016301//kinase activity	GO:0016310//phosphorylation
BRI1	Unigene28583_All	protein brassinosteroid insensitive 1	5.12934	7.55016	22.2211	34.5813	4.40609	23.2658	12.0567	39.1582	K13428|1|1e-37|153|aly:ARALYDRAFT_488953|LRR receptor-like serine/threonine-protein kinase EFR [EC:2.7.11.1];K13415|3|9e-30|127|vvi:100252647|protein brassinosteroid insensitive 1 [EC:2.7.10.1 2.7.11.1]	GO:0016021//integral to membrane	GO:0016491//oxidoreductase activity;GO:0005524//ATP binding;GO:0004674//protein serine/threonine kinase activity	GO:0006468//protein phosphorylation	5.12934	7.55016	22.2211	34.5813	4.40609	23.2658	12.0567	39.1582
BRI1	Unigene43897_All	protein brassinosteroid insensitive 1	2.99805	4.1188	12.5401	21.0341	1.93149	9.7788	4.48448	18.3101	K13428|1|2e-14|75.5|ath:AT5G20480|LRR receptor-like serine/threonine-protein kinase EFR [EC:2.7.11.1];K13415|3|1e-07|52.8|sbi:SORBI_03g032990|protein brassinosteroid insensitive 1 [EC:2.7.10.1 2.7.11.1];K04733|4|8e-07|50.1|smo:SELMODRAFT_159261|interleukin-1 receptor-associated kinase 4 [EC:2.7.11.1]	GO:0016021//integral to membrane	GO:0004712//protein serine/threonine/tyrosine kinase activity;GO:0005524//ATP binding;GO:0032440//2-alkenal reductase [NAD(P)] activity;GO:0004674//protein serine/threonine kinase activity	GO:0006468//protein phosphorylation;GO:0055114//oxidation-reduction process	2.99805	4.1188	12.5401	21.0341	1.93149	9.7788	4.48448	18.3101
EFR	Unigene28583_All	LRR receptor-like serine/threonine-protein kinase EFR	5.12934	7.55016	22.2211	34.5813	4.40609	23.2658	12.0567	39.1582	K13428|1|1e-37|153|aly:ARALYDRAFT_488953|LRR receptor-like serine/threonine-protein kinase EFR [EC:2.7.11.1];K13415|3|9e-30|127|vvi:100252647|protein brassinosteroid insensitive 1 [EC:2.7.10.1 2.7.11.1]	GO:0016021//integral to membrane	GO:0016491//oxidoreductase activity;GO:0005524//ATP binding;GO:0004674//protein serine/threonine kinase activity	GO:0006468//protein phosphorylation
EFR	Unigene43897_All	LRR receptor-like serine/threonine-protein kinase EFR	2.99805	4.1188	12.5401	21.0341	1.93149	9.7788	4.48448	18.3101	K13428|1|2e-14|75.5|ath:AT5G20480|LRR receptor-like serine/threonine-protein kinase EFR [EC:2.7.11.1];K13415|3|1e-07|52.8|sbi:SORBI_03g032990|protein brassinosteroid insensitive 1 [EC:2.7.10.1 2.7.11.1];K04733|4|8e-07|50.1|smo:SELMODRAFT_159261|interleukin-1 receptor-associated kinase 4 [EC:2.7.11.1]	GO:0016021//integral to membrane	GO:0004712//protein serine/threonine/tyrosine kinase activity;GO:0005524//ATP binding;GO:0032440//2-alkenal reductase [NAD(P)] activity;GO:0004674//protein serine/threonine kinase activity	GO:0006468//protein phosphorylation;GO:0055114//oxidation-reduction process
EFR	Unigene38800_All	LRR receptor-like serine/threonine-protein kinase EFR	1.38965	4.36375	19.9289	19.4994	0.596855	15.8643	4.15729	23.0363	K13420|1|2e-09|58.5|sbi:SORBI_06g028760|LRR receptor-like serine/threonine-protein kinase FLS2 [EC:2.7.11.1];K13428|4|1e-08|56.2|aly:ARALYDRAFT_488953|LRR receptor-like serine/threonine-protein kinase EFR [EC:2.7.11.1]	GO:0016021//integral to membrane	GO:0005524//ATP binding;GO:0032440//2-alkenal reductase [NAD(P)] activity;GO:0004674//protein serine/threonine kinase activity	GO:0006468//protein phosphorylation;GO:0055114//oxidation-reduction process
FLS2	CL4422.Contig1_All	LRR receptor-like serine/threonine-protein kinase FLS2	8.80394	25.3421	32.3435	37.7469	1.68057	16.751	7.52511	16.2159	K13420|1|4e-16|80.9|sbi:SORBI_06g028760|LRR receptor-like serine/threonine-protein kinase FLS2 [EC:2.7.11.1]	GO:0005886//plasma membrane	GO:0005524//ATP binding;GO:0032440//2-alkenal reductase [NAD(P)] activity;GO:0004715//non-membrane spanning protein tyrosine kinase activity;GO:0004702//receptor signaling protein serine/threonine kinase activity	GO:0006468//protein phosphorylation;GO:0055114//oxidation-reduction process;GO:0006857//oligopeptide transport;GO:0007169//transmembrane receptor protein tyrosine kinase signaling pathway
FLS2	CL2806.Contig4_All	LRR receptor-like serine/threonine-protein kinase FLS2	3.01667	11.6832	3.36481	3.8802	2.76407	18.2032	1.03139	6.14127	K13418|1|4e-12|70.1|vvi:100247683|somatic embryogenesis receptor kinase 1 [EC:2.7.10.1 2.7.11.1];K08286|2|8e-12|68.9|ath:AT4G28490|protein-serine/threonine kinase [EC:2.7.11.-];K13420|4|1e-11|68.2|vvi:100253808|LRR receptor-like serine/threonine-protein kinase FLS2 [EC:2.7.11.1];K00924|5|9e-11|65.5|aly:ARALYDRAFT_473063|[EC:2.7.1.-]	-	-	-
FLS2	Unigene37974_All	LRR receptor-like serine/threonine-protein kinase FLS2	2.29313	18.5421	21.741	34.1878	0.984895	18.5119	12.5442	16.2056	K13420|1|3e-38|156|aly:ARALYDRAFT_356368|LRR receptor-like serine/threonine-protein kinase FLS2 [EC:2.7.11.1]	GO:0016023//cytoplasmic membrane-bounded vesicle;GO:0016021//integral to membrane;GO:0005886//plasma membrane;GO:0005739//mitochondrion	GO:0004721//phosphoprotein phosphatase activity;GO:0004674//protein serine/threonine kinase activity;GO:0005524//ATP binding	GO:0031348//negative regulation of defense response;GO:0009595//detection of biotic stimulus;GO:0009867//jasmonic acid mediated signaling pathway;GO:0009862//systemic acquired resistance, salicylic acid mediated signaling pathway;GO:0006944//cellular membrane fusion;GO:0010363//regulation of plant-type hypersensitive response;GO:0010310//regulation of hydrogen peroxide metabolic process;GO:000267…
FLS2	Unigene25802_All	LRR receptor-like serine/threonine-protein kinase FLS2	2.82609	9.19136	27.0192	45.6744	1.734	25.3493	7.93691	38.3944	K13420|1|2e-22|102|aly:ARALYDRAFT_356368|LRR receptor-like serine/threonine-protein kinase FLS2 [EC:2.7.11.1]	GO:0016021//integral to membrane	GO:0016491//oxidoreductase activity;GO:0005524//ATP binding;GO:0004674//protein serine/threonine kinase activity	GO:0006468//protein phosphorylation
FLS2	Unigene28063_All	LRR receptor-like serine/threonine-protein kinase FLS2	3.9974	15.6907	13.27	32.7197	4.57834	18.4711	2.27783	16.8569	K13417|1|1e-12|69.7|aly:ARALYDRAFT_899604|somatic embryogenesis receptor kinase 4 [EC:2.7.10.1 2.7.11.1];K13420|4|2e-12|68.9|vvi:100253808|LRR receptor-like serine/threonine-protein kinase FLS2 [EC:2.7.11.1]	GO:0016023//cytoplasmic membrane-bounded vesicle;GO:0005886//plasma membrane;GO:0016021//integral to membrane;GO:0009507//chloroplast	GO:0016491//oxidoreductase activity;GO:0005524//ATP binding;GO:0004674//protein serine/threonine kinase activity	GO:0006468//protein phosphorylation;GO:0055114//oxidation-reduction process
FLS2	Unigene35739_All	LRR receptor-like serine/threonine-protein kinase FLS2	3.44457	22.1739	17.015	24.771	1.77533	26.4028	16.4876	22.2392	K08286|1|3e-08|55.1|ath:AT4G28490|protein-serine/threonine kinase [EC:2.7.11.-];K13420|3|4e-08|54.3|sbi:SORBI_06g028760|LRR receptor-like serine/threonine-protein kinase FLS2 [EC:2.7.11.1]	GO:0005886//plasma membrane	GO:0005524//ATP binding;GO:0032440//2-alkenal reductase [NAD(P)] activity;GO:0004715//non-membrane spanning protein tyrosine kinase activity;GO:0004702//receptor signaling protein serine/threonine kinase activity	GO:0006468//protein phosphorylation;GO:0055114//oxidation-reduction process;GO:0006857//oligopeptide transport;GO:0007169//transmembrane receptor protein tyrosine kinase signaling pathway
FLS2	Unigene38800_All	LRR receptor-like serine/threonine-protein kinase FLS2	1.38965	4.36375	19.9289	19.4994	0.596855	15.8643	4.15729	23.0363	K13420|1|2e-09|58.5|sbi:SORBI_06g028760|LRR receptor-like serine/threonine-protein kinase FLS2 [EC:2.7.11.1];K13428|4|1e-08|56.2|aly:ARALYDRAFT_488953|LRR receptor-like serine/threonine-protein kinase EFR [EC:2.7.11.1]	GO:0016021//integral to membrane	GO:0005524//ATP binding;GO:0032440//2-alkenal reductase [NAD(P)] activity;GO:0004674//protein serine/threonine kinase activity	GO:0006468//protein phosphorylation;GO:0055114//oxidation-reduction process
PR1	CL4547.Contig2_All	pathogenesis-related protein 1	122.304	465.419	709.414	528.555	11.264	53.0523	82.9839	339.922	K13449|1|3e-63|239|rcu:RCOM_1381930|pathogenesis-related protein 1	GO:0005576//extracellular region	-	-
WRKY	Unigene27385_All	WRKY transcription factor 33	56.1597	191.402	300.861	737.413	80.3462	225.339	399.079	65.0489	K13424|1|1e-18|92.0|rcu:RCOM_0664190|WRKY transcription factor 33	-	-	GO:0006950//response to stress
WRKY	Unigene24458_All	WRKY transcription factor 33	3.36114	32.1034	35.2587	134.119	2.40601	39.7412	29.6867	40.0776	K13424|1|3e-11|64.7|osa:4327518|WRKY transcription factor 33	-	-	-
WRKY	Unigene18395_All	WRKY transcription factor 33	2.54285	9.64852	21.6099	66.5299	1.4562	14.169	22.8216	33.6484	K13424|1|1e-12|69.7|pop:POPTR_577093|WRKY transcription factor 33	-	-	-
WRKY	Unigene21342_All	WRKY transcription factor 33	1.10584	9.02856	18.1494	32.5856	0.379965	9.01734	8.31783	40.3293	K13424|1|8e-25|112|pop:POPTR_577093|WRKY transcription factor 33	-	-	-
WRKY	Unigene26698_All	WRKY transcription factor 33	2.65401	30.2109	20.6163	120.45	1.13989	39.496	15.3124	27.7867	K13424|1|1e-14|75.9|rcu:RCOM_0664190|WRKY transcription factor 33	-	GO:0003700//sequence-specific DNA binding transcription factor activity;GO:0043565//sequence-specific DNA binding	GO:0006355//regulation of transcription, DNA-dependent
WRKY	Unigene302_All	WRKY transcription factor 29	7.37698	38.9735	16.5202	48.2592	4.11036	35.117	20.1092	25.571	K13425|1|6e-27|119|ath:AT4G01250|WRKY transcription factor 22;K13426|5|1e-25|114|ath:AT4G23550|WRKY transcription factor 29	GO:0005634//nucleus	GO:0043565//sequence-specific DNA binding;GO:0003700//sequence-specific DNA binding transcription factor activity	GO:0016132//brassinosteroid biosynthetic process;GO:0006355//regulation of transcription, DNA-dependent
CERK1	Unigene22178_All	chitin elicitor receptor kinase 1	6.61505	24.3256	29.9577	73.8907	3.8879	10.2204	11.9035	48.9056	K04733|1|5e-21|98.2|smo:SELMODRAFT_230241|interleukin-1 receptor-associated kinase 4 [EC:2.7.11.1];K00924|3|3e-19|92.0|aly:ARALYDRAFT_313416|[EC:2.7.1.-];K13429|5|2e-17|85.9|ppp:PHYPADRAFT_1279|chitin elicitor receptor kinase 1	GO:0016021//integral to membrane	GO:0030247//polysaccharide binding;GO:0005524//ATP binding;GO:0004709//MAP kinase kinase kinase activity	GO:0016998//cell wall macromolecule catabolic process;GO:0000186//activation of MAPKK activity
CERK1	CL2035.Contig2_All	chitin elicitor receptor kinase 1	0.632401	2.48231	2.51923	9.98297	3.80262	8.25087	6.48649	16.0009	K13429|1|3e-36|147|vvi:100255092|chitin elicitor receptor kinase 1	GO:0005886//plasma membrane	GO:0004674//protein serine/threonine kinase activity;GO:0019199//transmembrane receptor protein kinase activity;GO:0005524//ATP binding;GO:0004715//non-membrane spanning protein tyrosine kinase activity	GO:0006468//protein phosphorylation;GO:0035556//intracellular signal transduction;GO:0016998//cell wall macromolecule catabolic process;GO:0032491//detection of molecule of fungal origin;GO:0010200//response to chitin;GO:0009817//defense response to fungus, incompatible interaction
CDPK	Unigene1104_All	calcium-dependent protein kinase	4.843	27.1569	51.4835	75.48	6.29962	49.3077	38.4384	35.7348	K13412|1|7e-110|395|pop:POPTR_720354|calcium-dependent protein kinase [EC:2.7.11.1]	GO:0005777//peroxisome;GO:0005789//endoplasmic reticulum membrane	GO:0005509//calcium ion binding;GO:0005524//ATP binding;GO:0004683//calmodulin-dependent protein kinase activity	GO:0006468//protein phosphorylation
CDPK	CL397.Contig1_All	calcium-dependent protein kinase	4.83612	27.2991	69.5378	80.5832	10.2866	69.1054	61.8077	41.5911	K13412|1|4e-95|345|vvi:100249224|calcium-dependent protein kinase [EC:2.7.11.1]	GO:0005777//peroxisome;GO:0005789//endoplasmic reticulum membrane	GO:0005509//calcium ion binding;GO:0005524//ATP binding;GO:0004683//calmodulin-dependent protein kinase activity	GO:0006468//protein phosphorylation
CDPK	Unigene44287_All	calcium-dependent protein kinase	1.97433	17.0492	10.4865	18.4689	3.39188	6.4397	7.31268	16.6513	K13412|1|7e-24|106|vcn:VOLCADRAFT_109867|calcium-dependent protein kinase [EC:2.7.11.1]	GO:0005634//nucleus	GO:0004683//calmodulin-dependent protein kinase activity;GO:0005524//ATP binding	GO:0046777//protein autophosphorylation
CDPK	CL397.Contig3_All	calcium-dependent protein kinase	1.66902	21.4008	33.6866	39.5202	4.77894	27.2194	23.7764	23.2988	K13412|1|6e-48|186|aly:ARALYDRAFT_908376|calcium-dependent protein kinase [EC:2.7.11.1]	GO:0005777//peroxisome;GO:0009507//chloroplast;GO:0005789//endoplasmic reticulum membrane;GO:0005634//nucleus	GO:0005509//calcium ion binding;GO:0005524//ATP binding;GO:0005515//protein binding;GO:0004683//calmodulin-dependent protein kinase activity	GO:0046777//protein autophosphorylation
PBS1	Unigene26819_All	serine/threonine-protein kinase PBS1	9.41248	29.5568	33.4959	100.89	4.49183	11.4276	18.951	57.8501	K04733|1|6e-36|149|smo:SELMODRAFT_159261|interleukin-1 receptor-associated kinase 4 [EC:2.7.11.1];K13430|3|1e-34|144|osa:4329463|serine/threonine-protein kinase PBS1 [EC:2.7.11.1]	GO:0016021//integral to membrane;GO:0009986//cell surface;GO:0009505//plant-type cell wall;GO:0005886//plasma membrane	GO:0005509//calcium ion binding;GO:0030247//polysaccharide binding;GO:0005524//ATP binding;GO:0004709//MAP kinase kinase kinase activity	GO:0016998//cell wall macromolecule catabolic process;GO:0009620//response to fungus;GO:0000186//activation of MAPKK activity;GO:0010045//response to nickel cation;GO:0010043//response to zinc ion;GO:0046686//response to cadmium ion
PBS1	Unigene1259_All	serine/threonine-protein kinase PBS1	9.44155	48.3961	54.8681	56.2562	2.38537	42.7969	16.6149	39.2493	K13430|1|1e-14|77.4|rcu:RCOM_1078760|serine/threonine-protein kinase PBS1 [EC:2.7.11.1];K13416|2|1e-13|74.3|vvi:100253855|brassinosteroid insensitive 1-associated receptor kinase 1 [EC:2.7.10.1 2.7.11.1];K00924|3|1e-13|74.3|ath:AT3G59420|[EC:2.7.1.-];K04733|5|3e-13|72.8|smo:SELMODRAFT_230241|interleukin-1 receptor-associated kinase 4 [EC:2.7.11.1]	GO:0005886//plasma membrane	GO:0004672//protein kinase activity	GO:0009693//ethylene biosynthetic process;GO:0016310//phosphorylation
PBS1	Unigene18731_All	serine/threonine-protein kinase PBS1	10.1581	10.965	15.6804	12.806	1.63608	12.4248	15.4658	7.75485	K04733|1|1e-28|123|smo:SELMODRAFT_159261|interleukin-1 receptor-associated kinase 4 [EC:2.7.11.1];K13430|3|2e-27|119|zma:100283091|serine/threonine-protein kinase PBS1 [EC:2.7.11.1]	GO:0016020//membrane;GO:0005634//nucleus	GO:0004674//protein serine/threonine kinase activity;GO:0005524//ATP binding	GO:0009753//response to jasmonic acid stimulus;GO:0006468//protein phosphorylation;GO:0009620//response to fungus;GO:0009611//response to wounding;GO:0009695//jasmonic acid biosynthetic process
PBS1	Unigene41021_All	serine/threonine-protein kinase PBS1	8.93014	27.816	44.0658	44.2108	3.95921	32.6511	16.2508	27.144	K00924|1|1e-26|117|osa:4333525|[EC:2.7.1.-];K13430|4|3e-20|96.3|zma:100283091|serine/threonine-protein kinase PBS1 [EC:2.7.11.1]	GO:0005886//plasma membrane	GO:0004672//protein kinase activity;GO:0005524//ATP binding	GO:0009693//ethylene biosynthetic process;GO:0006468//protein phosphorylation
PBS1	Unigene23070_All	serine/threonine-protein kinase PBS1	1.74497	4.71847	18.0733	32.8169	1.49893	63.5564	13.9207	28.5881	K04733|1|2e-40|164|smo:SELMODRAFT_33807|interleukin-1 receptor-associated kinase 4 [EC:2.7.11.1];K13430|3|4e-38|156|zma:100283091|serine/threonine-protein kinase PBS1 [EC:2.7.11.1]	-	GO:0005524//ATP binding;GO:0004709//MAP kinase kinase kinase activity	GO:0000186//activation of MAPKK activity
PBS1	Unigene4175_All	serine/threonine-protein kinase PBS1	1.85781	7.50065	20.9335	24.6719	2.73575	14.9327	26.5414	18.5245	K13430|1|3e-38|156|aly:ARALYDRAFT_909268|serine/threonine-protein kinase PBS1 [EC:2.7.11.1]	GO:0005886//plasma membrane	GO:0005516//calmodulin binding;GO:0004674//protein serine/threonine kinase activity;GO:0005524//ATP binding;GO:0004715//non-membrane spanning protein tyrosine kinase activity	GO:0046777//protein autophosphorylation;GO:0009627//systemic acquired resistance;GO:0010150//leaf senescence;GO:0031347//regulation of defense response
PBS1	Unigene40412_All	serine/threonine-protein kinase PBS1	2.72856	7.49714	11.2318	10.3693	0.390638	13.7205	2.72092	15.0772	K13430|1|2e-25|112|zma:100283091|serine/threonine-protein kinase PBS1 [EC:2.7.11.1];K00924|3|9e-25|109|aly:ARALYDRAFT_494273|[EC:2.7.1.-]	-	GO:0004568//chitinase activity;GO:0005524//ATP binding;GO:0004674//protein serine/threonine kinase activity	GO:0005975//carbohydrate metabolic process;GO:0006032//chitin catabolic process;GO:0006468//protein phosphorylation
PBS1	Unigene35417_All	serine/threonine-protein kinase PBS1	3.54514	8.34926	5.64895	15.5453	4.5679	35.6534	4.04024	12.3722	K13430|1|3e-16|81.6|rcu:RCOM_1078760|serine/threonine-protein kinase PBS1 [EC:2.7.11.1]	-	GO:0005524//ATP binding;GO:0004674//protein serine/threonine kinase activity	GO:0006468//protein phosphorylation
RPM1	Unigene10438_All	disease resistance protein RPM1	4.68506	27.5848	30.0687	47.9354	2.45939	32.0484	10.9012	22.4818	K13457|1|8e-06|48.5|sbi:SORBI_10g028720|disease resistance protein RPM1	-	-	-
MYC2	Unigene21796_All	transcription factor MYC2	2.61824	21.5821	16.688	9.95008	1.12453	14.945	6.34079	9.89886	K13422|1|2e-09|58.5|gmx:100790168|transcription factor MYC2	-	GO:0046983//protein dimerization activity	GO:0010200//response to chitin
RBOH	Unigene26320_All	respiratory burst oxidase	2.35655	10.7299	23.8443	36.58	7.28736	12.4904	18.7324	14.8034	K13447|1|5e-75|278|vvi:100262614|respiratory burst oxidase [EC:1.6.3.- 1.11.1.-]	GO:0005773//vacuole;GO:0022626//cytosolic ribosome;GO:0005887//integral to plasma membrane	GO:0016174//NAD(P)H oxidase activity;GO:0005509//calcium ion binding;GO:0004601//peroxidase activity	GO:0010053//root epidermal cell differentiation;GO:0009408//response to heat;GO:0009060//aerobic respiration;GO:0043069//negative regulation of programmed cell death;GO:0050832//defense response to fungus;GO:0033198//response to ATP
RBOH	Unigene42276_All	respiratory burst oxidase	2.51389	11.8411	17.2246	37.9201	2.15943	10.6595	6.4462	9.65056	K13447|1|6e-55|209|rcu:RCOM_1438900|respiratory burst oxidase [EC:1.6.3.- 1.11.1.-]	GO:0016021//integral to membrane;GO:0005794//Golgi apparatus;GO:0005634//nucleus;GO:0005886//plasma membrane	GO:0016174//NAD(P)H oxidase activity;GO:0005509//calcium ion binding;GO:0004601//peroxidase activity;GO:0009055//electron carrier activity;GO:0050660//flavin adenine dinucleotide binding;GO:0005506//iron ion binding	GO:0042744//hydrogen peroxide catabolic process;GO:0055114//oxidation-reduction process;GO:0009611//response to wounding;GO:0009408//response to heat;GO:0043069//negative regulation of programmed cell death;GO:0050832//defense response to fungus;GO:0007231//osmosensory signaling pathway;GO:0033500//carbohydrate homeostasis
RBOH	Unigene43806_All	respiratory burst oxidase	1.23114	5.31573	7.84696	16.1954	0.528773	2.50977	3.68307	3.22241	K13447|1|1e-35|145|vvi:100262614|respiratory burst oxidase [EC:1.6.3.- 1.11.1.-]	GO:0016021//integral to membrane;GO:0005794//Golgi apparatus;GO:0005634//nucleus;GO:0005886//plasma membrane	GO:0016174//NAD(P)H oxidase activity;GO:0005509//calcium ion binding;GO:0004601//peroxidase activity;GO:0009055//electron carrier activity;GO:0050660//flavin adenine dinucleotide binding;GO:0005506//iron ion binding	GO:0042744//hydrogen peroxide catabolic process;GO:0055114//oxidation-reduction process;GO:0009611//response to wounding;GO:0009408//response to heat;GO:0043069//negative regulation of programmed cell death;GO:0050832//defense response to fungus;GO:0007231//osmosensory signaling pathway;GO:0033500//carbohydrate homeostasis
RBOH	Unigene18955_All	respiratory burst oxidase	0.458625	6.84077	9.86566	24.5348	1.18187	5.60965	3.52806	5.20181	K13447|1|3e-24|107|vvi:100262614|respiratory burst oxidase [EC:1.6.3.- 1.11.1.-]	GO:0016021//integral to membrane;GO:0005794//Golgi apparatus;GO:0005886//plasma membrane	GO:0016174//NAD(P)H oxidase activity;GO:0046872//metal ion binding	GO:0009611//response to wounding;GO:0042744//hydrogen peroxide catabolic process;GO:0033500//carbohydrate homeostasis;GO:0050832//defense response to fungus;GO:0043069//negative regulation of programmed cell death;GO:0007231//osmosensory signaling pathway;GO:0009408//response to heat;GO:0055114//oxidation-reduction process
RBOH	Unigene45182_All	respiratory burst oxidase	0.716348	15.1838	27.9656	30.155	8.61478	12.8509	16.5319	13.1249	K13447|1|8e-18|86.7|gmx:100800248|respiratory burst oxidase [EC:1.6.3.- 1.11.1.-]	GO:0016020//membrane	GO:0050664//oxidoreductase activity, acting on NAD(P)H, oxygen as acceptor	GO:0006952//defense response
