# Supplementary material for: Digital Gene Expression Analysis to Screen Disease Resistance-Relevant Genes from Leaves of Herbaceous Peony (Paeonia lactiflora Pall.) Infected by Botrytis cinerea
Source: PLoS One. 2015 Jul 24;10(7):e0133305. doi: 10.1371/journal.pone.0133305 (PMC4514867; doi:10.1371/journal.pone.0133305)
Supplement: S8 Table — (XLS) [file pone.0133305.s014.xls]

## Sheet: S7 Table
S8 Table. The candidate DEGs involved in secondary metabolism
Classification	Gene ID	Annotation	‘Dafugui’-S1_RPKM	‘Dafugui’-S2_RPKM	‘Dafugui’-S3_RPKM	‘Dafugui’-S4_RPKM	‘Zifengyu’-S1_RPKM	‘Zifengyu’-S2_RPKM	‘Zifengyu’-S3_RPKM	‘Zifengyu’-S4_RPKM	KEGG Orthology	GO Component	GO Function	GO Process
4CL	Unigene16561_All	4-coumarate--CoA ligase	5.21252	17.5718	19.0545	47.0578	3.16062	25.5027	7.60033	28.0893	K01904|1|2e-66|249|rcu:RCOM_0473330|4-coumarate--CoA ligase [EC:6.2.1.12]	GO:0005777//peroxisome	GO:0004321//fatty-acyl-CoA synthase activity;GO:0047077;GO:0016207//4-coumarate-CoA ligase activity	GO:0009851//auxin biosynthetic process;GO:0009695//jasmonic acid biosynthetic process;GO:0055114//oxidation-reduction process
4CL	Unigene20672_All	4-coumarate--CoA ligase	4.65626	24.1817	24.2559	56.2266	6.15342	26.8701	7.65367	34.3748	K01904|1|3e-26|115|rcu:RCOM_0473330|4-coumarate--CoA ligase [EC:6.2.1.12]	GO:0005777//peroxisome	GO:0004321//fatty-acyl-CoA synthase activity;GO:0047077;GO:0016207//4-coumarate-CoA ligase activity	GO:0009695//jasmonic acid biosynthetic process;GO:0055114//oxidation-reduction process
4CL	Unigene20754_All	4-coumarate--CoA ligase	7.42374	31.6055	32.0755	84.8875	5.3959	39.1152	14.1551	42.1007	K01904|1|4e-49|192|gmx:100808944|4-coumarate--CoA ligase [EC:6.2.1.12]	GO:0005777//peroxisome	GO:0004321//fatty-acyl-CoA synthase activity;GO:0047077;GO:0016207//4-coumarate-CoA ligase activity	GO:0009851//auxin biosynthetic process;GO:0009695//jasmonic acid biosynthetic process;GO:0055114//oxidation-reduction process
4CL	Unigene823_All	4-coumarate--CoA ligase	8.09474	28.5962	24.8756	53.2425	2.98001	41.4901	17.7915	26.232	K01904|1|6e-12|67.0|ppp:PHYPADRAFT_209184|4-coumarate--CoA ligase [EC:6.2.1.12]	-	GO:0003824//catalytic activity	GO:0009610//response to symbiotic fungus;GO:0006914//autophagy
HCT	CL6206.Contig1_All	shikimate O-hydroxycinnamoyltransferase	1.0752	5.30564	15.0523	46.2041	1.05554	10.3958	7.22088	25.8644	K13065|1|1e-56|218|pop:POPTR_554899|shikimate O-hydroxycinnamoyltransferase [EC:2.3.1.133]	-	GO:0016410//N-acyltransferase activity	-
HCT	Unigene3322_All	shikimate O-hydroxycinnamoyltransferase	50.3818	327.275	203.902	783.923	48.3363	350.157	286.264	142.717	K13065|1|3e-29|128|ath:AT5G48930|shikimate O-hydroxycinnamoyltransferase [EC:2.3.1.133]	GO:0005737//cytoplasm	GO:0047672	-
HCT	Unigene15867_All	shikimate O-hydroxycinnamoyltransferase	37.5225	156.22	66.5076	63.2255	17.0212	146.797	52.973	52.9684	K15400|1|7e-09|57.0|ath:AT5G41040|omega-hydroxypalmitate O-feruloyl transferase [EC:2.3.1.188];K13065|3|1e-07|53.1|pop:POPTR_554899|shikimate O-hydroxycinnamoyltransferase [EC:2.3.1.133]	-	GO:0047180	-
COMT	CL7871.Contig1_All	caffeic acid 3-O-methyltransferase	39.1394	113.943	164.774	156.542	35.5309	375.006	60.1921	101.151	K05279|1|1e-102|371|pop:POPTR_834247|flavonol 3-O-methyltransferase [EC:2.1.1.76];K13066|3|2e-98|357|pop:POPTR_824484|caffeic acid 3-O-methyltransferase [EC:2.1.1.68]	GO:0044464//cell part	GO:0008171//O-methyltransferase activity	GO:0009699//phenylpropanoid biosynthetic process
COMT	CL3357.Contig2_All	caffeic acid 3-O-methyltransferase	8.08752	55.6675	69.8425	129.188	15.2589	133.663	59.8693	109.244	K05279|1|6e-116|415|pop:POPTR_834247|flavonol 3-O-methyltransferase [EC:2.1.1.76];K13066|3|3e-113|406|pop:POPTR_824484|caffeic acid 3-O-methyltransferase [EC:2.1.1.68]	GO:0044424//intracellular part	GO:0008757//S-adenosylmethionine-dependent methyltransferase activity;GO:0008171//O-methyltransferase activity	GO:0009699//phenylpropanoid biosynthetic process
COMT	Unigene47369_All	caffeic acid 3-O-methyltransferase	0.685995	33.3892	69.9576	166.646	1.7678	107.401	45.7352	90.974	K05279|1|7e-14|73.6|pop:POPTR_834247|flavonol 3-O-methyltransferase [EC:2.1.1.76];K13066|3|2e-12|68.9|pop:POPTR_824484|caffeic acid 3-O-methyltransferase [EC:2.1.1.68]	GO:0044424//intracellular part	GO:0008757//S-adenosylmethionine-dependent methyltransferase activity;GO:0046983//protein dimerization activity;GO:0008171//O-methyltransferase activity	GO:0009699//phenylpropanoid biosynthetic process;GO:0032259//methylation
COMT	CL7871.Contig2_All	caffeic acid 3-O-methyltransferase	30.3019	141.501	198.804	204.86	26.7625	116.701	118.801	286.718	K05279|1|9e-110|395|pop:POPTR_834247|flavonol 3-O-methyltransferase [EC:2.1.1.76];K13066|3|4e-106|382|pop:POPTR_824484|caffeic acid 3-O-methyltransferase [EC:2.1.1.68]	GO:0044464//cell part	GO:0008171//O-methyltransferase activity	GO:0009699//phenylpropanoid biosynthetic process
COMT	CL3357.Contig1_All	caffeic acid 3-O-methyltransferase	0.993219	10.1364	8.44069	9.00078	2.27513	13.2284	7.07456	14.4427	K13066|1|1e-40|163|pop:POPTR_824484|caffeic acid 3-O-methyltransferase [EC:2.1.1.68];K05279|2|2e-40|162|pop:POPTR_834247|flavonol 3-O-methyltransferase [EC:2.1.1.76]	-	GO:0008171//O-methyltransferase activity	GO:0009699//phenylpropanoid biosynthetic process
F5H	Unigene2241_All	ferulate-5-hydroxylase	11.3279	10.375	4.13652	1.24181	21.4885	28.0962	12.9099	51.0638	K13223|1|1e-08|56.2|zma:100192631|cytochrome P450, family 71, subfamily C, polypeptide 4 (indole-2-monooxygenase) [EC:1.14.13.137];K13267|2|2e-08|55.5|gmx:100814284|cytochrome P450, family 71, subfamily D, polypeptide 9 (flavonoid 6-hydroxylase) [EC:1.14.13.-];K09755|3|7e-08|53.5|sbi:SORBI_01g017270|ferulate-5-hydroxylase [EC:1.14.-.-]	-	GO:0016709//oxidoreductase activity, acting on paired donors, with incorporation or reduction of molecular oxygen, NAD(P)H as one donor, and incorporation of one atom of oxygen;GO:0020037//heme binding;GO:0005506//iron ion binding;GO:0009055//electron carrier activity	GO:0055114//oxidation-reduction process
F5H	CL10133.Contig1_All	ferulate-5-hydroxylase	3.63437	32.1626	53.1731	65.7744	1.41905	32.8688	2.54164	36.0329	K13267|1|1e-39|160|gmx:100814284|cytochrome P450, family 71, subfamily D, polypeptide 9 (flavonoid 6-hydroxylase) [EC:1.14.13.-];K09755|2|1e-25|113|pop:POPTR_563244|ferulate-5-hydroxylase [EC:1.14.-.-];K00517|4|2e-24|109|ath:AT5G24960|[EC:1.14.-.-]	-	-	-
UGT72E	Unigene4328_All	coniferyl-alcohol glucosyltransferase	3.34955	20.598	27.1312	24.4793	2.39771	7.73874	5.24883	2.43533	K08237|1|2e-14|75.1|pop:POPTR_731288|hydroquinone glucosyltransferase [EC:2.4.1.218];K12356|2|3e-13|71.6|vvi:100265092|coniferyl-alcohol glucosyltransferase [EC:2.4.1.111]	-	GO:0035251//UDP-glucosyltransferase activity	GO:0006805//xenobiotic metabolic process
UGT72E	CL9119.Contig1_All	coniferyl-alcohol glucosyltransferase	1.10132	4.75523	49.1369	90.7899	0.473018	8.08248	8.00147	46.6026	K12356|1|3e-19|91.3|pop:POPTR_563103|coniferyl-alcohol glucosyltransferase [EC:2.4.1.111];K08237|2|2e-18|88.6|vvi:100246482|hydroquinone glucosyltransferase [EC:2.4.1.218]	-	GO:0047213//anthocyanidin 3-O-glucosyltransferase activity	GO:0008152//metabolic process
UGT72E	Unigene9269_All	coniferyl-alcohol glucosyltransferase	1.59502	10.6434	30.8165	101.589	1.19886	20.3223	18.7458	66.4497	K12356|1|5e-39|159|ath:AT5G66690|coniferyl-alcohol glucosyltransferase [EC:2.4.1.111];K13263|4|4e-38|156|gmx:100101902|isoflavone 7-O-glucosyltransferase [EC:2.4.1.170]	-	GO:0047213//anthocyanidin 3-O-glucosyltransferase activity	GO:0008152//metabolic process
UGT72E	CL9484.Contig1_All	coniferyl-aldehyde dehydrogenase	14.5523	102.977	199.515	207.918	5.20851	40.214	21.5082	125.026	K12355|1|0.0|833|rcu:RCOM_1053300|coniferyl-aldehyde dehydrogenase [EC:1.2.1.68]	-	GO:0001758//retinal dehydrogenase activity;GO:0050269//coniferyl-aldehyde dehydrogenase activity	GO:0009699//phenylpropanoid biosynthetic process;GO:0055114//oxidation-reduction process
POD	CL5841.Contig2_All	peroxidase	6.47028	46.2554	44.969	123.629	1.3008	59.496	6.0011	26.7845	K00430|1|1e-144|511|rcu:RCOM_0578390|peroxidase [EC:1.11.1.7]	GO:0005576//extracellular region;GO:0005737//cytoplasm	GO:0020037//heme binding;GO:0046872//metal ion binding;GO:0004601//peroxidase activity;GO:0005515//protein binding	GO:0009651//response to salt stress;GO:0055114//oxidation-reduction process;GO:0006979//response to oxidative stress
POD	Unigene394_All	peroxidase	1.42639	2.79943	18.1828	20.6403	0.306315	5.52481	5.18157	14.3116	K00430|1|1e-25|113|gmx:100786161|peroxidase [EC:1.11.1.7]	-	GO:0020037//heme binding;GO:0046872//metal ion binding;GO:0004601//peroxidase activity	GO:0055114//oxidation-reduction process;GO:0006979//response to oxidative stress
POD	CL1400.Contig1_All	peroxidase	48.3531	117.105	155.967	402.076	41.7033	209.594	131.685	168.235	K00430|1|4e-121|432|pop:POPTR_830144|peroxidase [EC:1.11.1.7]	GO:0009505//plant-type cell wall;GO:0005773//vacuole;GO:0016020//membrane	GO:0046872//metal ion binding;GO:0020037//heme binding;GO:0004601//peroxidase activity	GO:0006979//response to oxidative stress;GO:0055114//oxidation-reduction process
Diterpenoid	Unigene11824_All	Diterpenoid biosynthesis	105.42	451.738	378.442	739.233	44.2247	311.721	126.629	559.726	K00517|1|4e-122|437|osa:4348172|[EC:1.14.-.-];K16084|3|1e-103|375|osa:4329723|cytochrome P450, family 76, subfamily M, polypeptide 7 (ent-cassa-12,15-diene 11-hydroxylase) [EC:1.14.13.145];K05280|4|4e-103|374|osa:4348304|flavonoid 3'-monooxygenase [EC:1.14.13.21]	GO:0005783//endoplasmic reticulum;GO:0044425//membrane part	GO:0009055//electron carrier activity;GO:0005506//iron ion binding;GO:0020037//heme binding;GO:0050593	GO:0016099//monoterpenoid biosynthetic process;GO:0055114//oxidation-reduction process
Diterpenoid	CL1531.Contig1_All	Diterpenoid biosynthesis	42.6763	192.443	223.09	213.694	33.0324	165.167	118.767	450.892	K14181|1|4e-178|622|vvi:100256880|valencene synthase [EC:4.2.3.73];K12929|2|1e-128|458|rcu:RCOM_1574190|casbene synthase [EC:4.2.3.8];K14184|5|2e-108|391|ath:AT5G23960|alpha-humulene/beta-caryophyllene synthase [EC:4.2.3.- 4.2.3.57]	-	GO:0046872//metal ion binding;GO:0016829//lyase activity	-
Diterpenoid	CL2715.Contig1_All	Diterpenoid biosynthesis	32.9786	137.02	127.427	253.095	14.4442	116.602	38.327	168.544	K13070|1|3e-74|277|osa:4335093|momilactone-A synthase [EC:1.1.1.295];K09841|2|1e-62|238|aly:ARALYDRAFT_474354|xanthoxin dehydrogenase [EC:1.1.1.288]	-	GO:0047044//androstan-3-alpha,17-beta-diol dehydrogenase activity;GO:0000166//nucleotide binding	GO:0055114//oxidation-reduction process
Diterpenoid	CL2715.Contig2_All	Diterpenoid biosynthesis	24.9751	145.905	163.427	315.425	15.464	168.92	102.402	244.338	K13070|1|5e-75|280|osa:4335093|momilactone-A synthase [EC:1.1.1.295];K09841|2|5e-64|243|bdi:100827045|xanthoxin dehydrogenase [EC:1.1.1.288]	-	GO:0047044//androstan-3-alpha,17-beta-diol dehydrogenase activity;GO:0000166//nucleotide binding	GO:0055114//oxidation-reduction process
Diterpenoid	CL10133.Contig2_All	Diterpenoid biosynthesis	13.5535	64.9414	90.0358	94.9266	4.01464	95.8091	7.74983	69.2382	K13267|1|7e-163|572|gmx:100814284|cytochrome P450, family 71, subfamily D, polypeptide 9 (flavonoid 6-hydroxylase) [EC:1.14.13.-];K16085|2|1e-122|438|osa:4335091|cytochrome P450, family 99, subfamily A, polypeptide 3 (9beta-pimara-7,15-diene oxidase) [EC:1.14.13.144];K00517|3|7e-112|402|ath:AT3G26300|[EC:1.14.-.-]	-	GO:0020037//heme binding;GO:0005506//iron ion binding;GO:0009055//electron carrier activity;GO:0047085;GO:0050592	GO:0055114//oxidation-reduction process
Diterpenoid	Unigene14575_All	Diterpenoid biosynthesis	14.0778	148.688	280.66	950.459	9.39517	147.467	55.7216	191.985	K00517|1|7e-129|459|osa:4348172|[EC:1.14.-.-];K05280|3|8e-104|375|mtr:MTR_3g025230|flavonoid 3'-monooxygenase [EC:1.14.13.21];K16084|4|7e-102|369|osa:4329723|cytochrome P450, family 76, subfamily M, polypeptide 7 (ent-cassa-12,15-diene 11-hydroxylase) [EC:1.14.13.145]	-	GO:0046872//metal ion binding;GO:0016491//oxidoreductase activity	-
Diterpenoid	Unigene53198_All	Diterpenoid biosynthesis	22.1567	104.759	129.386	125.199	2.81162	22.3787	23.6728	123.236	K14181|1|8e-68|254|vvi:100256880|valencene synthase [EC:4.2.3.73];K12929|2|4e-51|199|rcu:RCOM_1574190|casbene synthase [EC:4.2.3.8];K12742|5|1e-42|170|pop:POPTR_1111628|isoprene synthase [EC:4.2.3.27]	-	GO:0000287//magnesium ion binding;GO:0010333//terpene synthase activity	GO:0008152//metabolic process
Diterpenoid	CL11045.Contig2_All	Diterpenoid biosynthesis	1.03227	16.2076	38.7913	93.2451	1.62565	55.5552	22.3523	75.503	K09841|1|2e-63|240|bdi:100827045|xanthoxin dehydrogenase [EC:1.1.1.288];K13070|3|3e-61|233|osa:4335093|momilactone-A synthase [EC:1.1.1.295]	GO:0005739//mitochondrion	GO:0047044//androstan-3-alpha,17-beta-diol dehydrogenase activity;GO:0008270//zinc ion binding;GO:0000166//nucleotide binding	GO:0009733//response to auxin stimulus;GO:0044036//cell wall macromolecule metabolic process;GO:0009741//response to brassinosteroid stimulus;GO:0010089//xylem development;GO:0055114//oxidation-reduction process
Diterpenoid	Unigene37992_All	Diterpenoid biosynthesis	2.0493	14.8813	10.6126	23.8131	1.32026	20.4705	5.25487	19.2206	K06892|1|1e-07|53.1|aly:ARALYDRAFT_479418|;K04124|3|2e-07|52.0|rcu:RCOM_0927560|gibberellin 3-beta-dioxygenase [EC:1.14.11.15]	-	GO:0016491//oxidoreductase activity	GO:0008152//metabolic process
Diterpenoid	Unigene13824_All	Diterpenoid biosynthesis	0.356596	1.11977	7.10266	13.1347	0.918946	21.2269	3.04798	10.267	K00517|1|1e-24|110|osa:4348172|[EC:1.14.-.-];K16084|3|2e-19|92.4|osa:4329723|cytochrome P450, family 76, subfamily M, polypeptide 7 (ent-cassa-12,15-diene 11-hydroxylase) [EC:1.14.13.145];K05280|4|6e-18|87.8|pop:POPTR_823742|flavonoid 3'-monooxygenase [EC:1.14.13.21]	GO:0016020//membrane	GO:0005488//binding;GO:0016709//oxidoreductase activity, acting on paired donors, with incorporation or reduction of molecular oxygen, NAD(P)H as one donor, and incorporation of one atom of oxygen	GO:0016099//monoterpenoid biosynthetic process
Diterpenoid	Unigene20726_All	Diterpenoid biosynthesis	0.232942	1.28009	7.23797	17.3645	1.00048	40.079	5.97317	10.5683	K16084|1|4e-49|192|osa:4329723|cytochrome P450, family 76, subfamily M, polypeptide 7 (ent-cassa-12,15-diene 11-hydroxylase) [EC:1.14.13.145];K13261|2|1e-47|187|gmx:100776878|cytochrome P450, family 93, subfamily A, polypeptide 1 (3,9-dihydroxypterocarpan 6a-monooxygenase) [EC:1.14.13.28];K05280|3|1e-46|184|osa:4348304|flavonoid 3'-monooxygenase [EC:1.14.13.21];K13083|4|5e-46|182|gmx:547705|cytoc…	-	GO:0016491//oxidoreductase activity;GO:0005488//binding	-
Isoflavonoid	CL10133.Contig2_All	Isoflavonoid biosynthesis	13.5535	64.9414	90.0358	94.9266	4.01464	95.8091	7.74983	69.2382	K13267|1|7e-163|572|gmx:100814284|cytochrome P450, family 71, subfamily D, polypeptide 9 (flavonoid 6-hydroxylase) [EC:1.14.13.-];K16085|2|1e-122|438|osa:4335091|cytochrome P450, family 99, subfamily A, polypeptide 3 (9beta-pimara-7,15-diene oxidase) [EC:1.14.13.144];K00517|3|7e-112|402|ath:AT3G26300|[EC:1.14.-.-]	-	GO:0020037//heme binding;GO:0005506//iron ion binding;GO:0009055//electron carrier activity;GO:0047085;GO:0050592	GO:0055114//oxidation-reduction process
Isoflavonoid	Unigene27224_All	Isoflavonoid biosynthesis	8.34688	96.7883	231.784	119.867	0.896244	13.4708	12.188	23.2128	K13258|1|4e-64|243|gmx:547489|2-hydroxyisoflavanone dehydratase [EC:4.2.1.105];K14493|2|8e-33|139|rcu:RCOM_1429770|gibberellin receptor GID1 [EC:3.-.-.-]	-	-	-
Isoflavonoid	Unigene4342_All	Isoflavonoid biosynthesis	9.22185	52.0845	61.4308	70.316	5.72112	32.3768	14.8888	48.9455	K13267|1|1e-56|217|gmx:100814284|cytochrome P450, family 71, subfamily D, polypeptide 9 (flavonoid 6-hydroxylase) [EC:1.14.13.-];K11868|2|2e-42|169|aly:ARALYDRAFT_481994|cytochrome P450, family 71, subfamily A, polypeptide 13 (indoleacetaldoxime dehydratase) [EC:4.99.1.6];K00517|4|3e-41|166|ath:AT5G24960|[EC:1.14.-.-]	-	GO:0020037//heme binding;GO:0005506//iron ion binding;GO:0009055//electron carrier activity;GO:0047085;GO:0050592	GO:0055114//oxidation-reduction process
Isoflavonoid	Unigene9894_All	Isoflavonoid biosynthesis	6.18144	23.1081	45.2618	84.4135	2.0228	94.81	11.3219	100.158	K13258|1|4e-38|155|gmx:547489|2-hydroxyisoflavanone dehydratase [EC:4.2.1.105];K14493|2|9e-18|87.8|vvi:100245285|gibberellin receptor GID1 [EC:3.-.-.-]	-	-	-
Isoflavonoid	Unigene1382_All	Isoflavonoid biosynthesis	4.24069	18.6039	37.7612	43.5347	1.49995	58.7858	9.80802	57.8926	K13258|1|2e-38|156|gmx:547489|2-hydroxyisoflavanone dehydratase [EC:4.2.1.105];K14493|2|7e-18|88.6|ppp:PHYPADRAFT_118478|gibberellin receptor GID1 [EC:3.-.-.-]	GO:0005634//nucleus	GO:0016787//hydrolase activity	GO:0048765//root hair cell differentiation;GO:0008152//metabolic process
Isoflavonoid	CL10133.Contig1_All	Isoflavonoid biosynthesis	3.63437	32.1626	53.1731	65.7744	1.41905	32.8688	2.54164	36.0329	K13267|1|1e-39|160|gmx:100814284|cytochrome P450, family 71, subfamily D, polypeptide 9 (flavonoid 6-hydroxylase) [EC:1.14.13.-];K09755|2|1e-25|113|pop:POPTR_563244|ferulate-5-hydroxylase [EC:1.14.-.-];K00517|4|2e-24|109|ath:AT5G24960|[EC:1.14.-.-]	-	-	-
Isoflavonoid	Unigene9269_All	Isoflavonoid biosynthesis	1.59502	10.6434	30.8165	101.589	1.19886	20.3223	18.7458	66.4497	K12356|1|5e-39|159|ath:AT5G66690|coniferyl-alcohol glucosyltransferase [EC:2.4.1.111];K13263|4|4e-38|156|gmx:100101902|isoflavone 7-O-glucosyltransferase [EC:2.4.1.170]	-	GO:0047213//anthocyanidin 3-O-glucosyltransferase activity	GO:0008152//metabolic process
Isoflavonoid	Unigene4200_All	Isoflavonoid biosynthesis	3.15672	24.4276	50.6596	100.454	1.5495	23.9022	13.8764	64.1326	K13258|1|8e-21|96.7|gmx:547489|2-hydroxyisoflavanone dehydratase [EC:4.2.1.105];K14493|2|2e-07|52.0|ppp:PHYPADRAFT_118478|gibberellin receptor GID1 [EC:3.-.-.-]	-	-	-
Isoflavonoid	CL2131.Contig3_All	Isoflavonoid biosynthesis	0.462556	6.68153	4.49603	3.00186	1.03307	5.5823	1.97683	1.69499	K13267|1|2e-120|289|gmx:100814284|cytochrome P450, family 71, subfamily D, polypeptide 9 (flavonoid 6-hydroxylase) [EC:1.14.13.-];K00517|3|4e-82|219|ath:AT5G25180|[EC:1.14.-.-]	-	GO:0020037//heme binding;GO:0016705//oxidoreductase activity, acting on paired donors, with incorporation or reduction of molecular oxygen;GO:0004497//monooxygenase activity;GO:0005506//iron ion binding;GO:0009055//electron carrier activity	GO:0055114//oxidation-reduction process
Isoflavonoid	Unigene20726_All	Isoflavonoid biosynthesis	0.232942	1.28009	7.23797	17.3645	1.00048	40.079	5.97317	10.5683	K16084|1|4e-49|192|osa:4329723|cytochrome P450, family 76, subfamily M, polypeptide 7 (ent-cassa-12,15-diene 11-hydroxylase) [EC:1.14.13.145];K13261|2|1e-47|187|gmx:100776878|cytochrome P450, family 93, subfamily A, polypeptide 1 (3,9-dihydroxypterocarpan 6a-monooxygenase) [EC:1.14.13.28];K05280|3|1e-46|184|osa:4348304|flavonoid 3'-monooxygenase [EC:1.14.13.21];K13083|4|5e-46|182|gmx:547705|cytoc…	-	GO:0016491//oxidoreductase activity;GO:0005488//binding	-
Sesquiterpenoid and triterpenoid	CL1531.Contig1_All	Sesquiterpenoid and triterpenoid biosynthesis	42.6763	192.443	223.09	213.694	33.0324	165.167	118.767	450.892	K14181|1|4e-178|622|vvi:100256880|valencene synthase [EC:4.2.3.73];K12929|2|1e-128|458|rcu:RCOM_1574190|casbene synthase [EC:4.2.3.8];K14184|5|2e-108|391|ath:AT5G23960|alpha-humulene/beta-caryophyllene synthase [EC:4.2.3.- 4.2.3.57]	-	GO:0046872//metal ion binding;GO:0016829//lyase activity	-
Sesquiterpenoid and triterpenoid	Unigene26142_All	Sesquiterpenoid and triterpenoid biosynthesis	17.8277	71.3392	87.8322	202.49	24.254	159.438	76.767	91.896	K15813|1|0.0|980|vvi:100259856|beta-amyrin synthase [EC:5.4.99.39];K15822|5|0.0|858|aly:ARALYDRAFT_316793|camelliol C synthase [EC:5.4.99.38]	-	GO:0016871//cycloartenol synthase activity	GO:0016104//triterpenoid biosynthetic process
Sesquiterpenoid and triterpenoid	CL11731.Contig1_All	Sesquiterpenoid and triterpenoid biosynthesis	11.3411	71.3004	62.1956	121.01	12.827	101.573	66.8061	63.2447	K00801|1|0.0|726|vvi:100265798|farnesyl-diphosphate farnesyltransferase [EC:2.5.1.21]	GO:0005886//plasma membrane;GO:0016021//integral to membrane;GO:0005783//endoplasmic reticulum	GO:0004310//farnesyl-diphosphate farnesyltransferase activity;GO:0051996//squalene synthase activity	GO:0008610//lipid biosynthetic process
Sesquiterpenoid and triterpenoid	CL12224.Contig3_All	Sesquiterpenoid and triterpenoid biosynthesis	15.7287	71.8413	71.5173	140.447	2.59301	72.1607	5.56773	28.9706	K15813|1|1e-96|221|vvi:100259856|beta-amyrin synthase [EC:5.4.99.39];K01853|3|5e-93|226|gmx:548054|cycloartenol synthase [EC:5.4.99.8]	-	-	-
Sesquiterpenoid and triterpenoid	Unigene53198_All	Sesquiterpenoid and triterpenoid biosynthesis	22.1567	104.759	129.386	125.199	2.81162	22.3787	23.6728	123.236	K14181|1|8e-68|254|vvi:100256880|valencene synthase [EC:4.2.3.73];K12929|2|4e-51|199|rcu:RCOM_1574190|casbene synthase [EC:4.2.3.8];K12742|5|1e-42|170|pop:POPTR_1111628|isoprene synthase [EC:4.2.3.27]	-	GO:0000287//magnesium ion binding;GO:0010333//terpene synthase activity	GO:0008152//metabolic process
Sesquiterpenoid and triterpenoid	CL12224.Contig1_All	Sesquiterpenoid and triterpenoid biosynthesis	9.38304	79.9747	240.644	319.096	6.39683	120.841	76.5091	213.238	K15813|1|5e-104|375|vvi:100259856|beta-amyrin synthase [EC:5.4.99.39];K01853|3|8e-99|358|zma:100382426|cycloartenol synthase [EC:5.4.99.8]	-	-	-
Sesquiterpenoid and triterpenoid	CL1747.Contig2_All	Sesquiterpenoid and triterpenoid biosynthesis	4.71686	12.7811	11.5165	24.5529	3.65966	34.3683	13.1355	10.753	K15813|1|3e-125|446|vvi:100259856|beta-amyrin synthase [EC:5.4.99.39];K15822|3|2e-113|407|ath:AT1G78955|camelliol C synthase [EC:5.4.99.38]	-	GO:0034075//arabidiol synthase activity;GO:0080011//baruol synthase activity;GO:0034074//marneral synthase activity;GO:0042300//beta-amyrin synthase activity;GO:0042299//lupeol synthase activity;GO:0051746//thalianol synthase activity	GO:0010686//tetracyclic triterpenoid biosynthetic process;GO:0010263//tricyclic triterpenoid biosynthetic process;GO:0080003//thalianol metabolic process;GO:0048364//root development
Sesquiterpenoid and triterpenoid	CL7953.Contig3_All	Sesquiterpenoid and triterpenoid biosynthesis	1.03337	9.12645	24.2189	32.2476	0.517803	10.2521	3.53306	12.3217	K01853|1|0.0|701|mtr:MTR_5g008810|cycloartenol synthase [EC:5.4.99.8];K15813|4|0.0|697|vvi:100259856|beta-amyrin synthase [EC:5.4.99.39]	-	GO:0016866//intramolecular transferase activity	GO:0016104//triterpenoid biosynthetic process
Sesquiterpenoid and triterpenoid	CL7953.Contig2_All	Sesquiterpenoid and triterpenoid biosynthesis	0.798691	1.69292	6.93601	7.63484	0.343037	3.5169	2.93551	7.17744	K15813|1|2e-153|541|vvi:100259856|beta-amyrin synthase [EC:5.4.99.39]	-	GO:0016866//intramolecular transferase activity	GO:0008152//metabolic process
Sesquiterpenoid and triterpenoid	Unigene22843_All	Sesquiterpenoid and triterpenoid biosynthesis	4.18693	33.417	38.9177	63.6462	1.19886	35.8486	4.17521	11.5678	K15816|1|2e-28|122|ath:AT1G78970|lupeol synthase 1 [EC:4.2.1.128 5.4.99.41];K15813|3|3e-28|121|rcu:RCOM_1573430|beta-amyrin synthase [EC:5.4.99.39];K01853|5|2e-27|118|rcu:RCOM_0588620|cycloartenol synthase [EC:5.4.99.8]	-	GO:0016871//cycloartenol synthase activity	GO:0008152//metabolic process
Sesquiterpenoid and triterpenoid	CL561.Contig3_All	Sesquiterpenoid and triterpenoid biosynthesis	1.92732	15.6346	26.104	72.1168	0.551854	15.1921	10.9824	31.3887	K00511|1|1e-24|108|vvi:100260031|squalene monooxygenase [EC:1.14.13.132]	GO:0016021//integral to membrane;GO:0005576//extracellular region	GO:0050660//flavin adenine dinucleotide binding;GO:0004506//squalene monooxygenase activity	GO:0016132//brassinosteroid biosynthetic process;GO:0055114//oxidation-reduction process;GO:0009414//response to water deprivation;GO:0000271//polysaccharide biosynthetic process;GO:0009228//thiamine biosynthetic process;GO:0019745//pentacyclic triterpenoid biosynthetic process;GO:0016126//sterol biosynthetic process
Terpenoid backbone	CL1137.Contig1_All	Terpenoid backbone biosynthesis	236.944	1265.69	1065.3	1965.86	227.963	1284.57	826.128	1174.05	K00021|1|0.0|904|vvi:100245191|hydroxymethylglutaryl-CoA reductase (NADPH) [EC:1.1.1.34]	-	-	-
Terpenoid backbone	CL9482.Contig3_All	Terpenoid backbone biosynthesis	73.622	467.073	493.547	1385.54	92.8434	861.809	412.694	791.381	K01641|1|0.0|827|rcu:RCOM_1683050|hydroxymethylglutaryl-CoA synthase [EC:2.3.3.10]	-	GO:0004421//hydroxymethylglutaryl-CoA synthase activity	GO:0008299//isoprenoid biosynthetic process
Terpenoid backbone	CL10629.Contig1_All	Terpenoid backbone biosynthesis	41.2653	181.3	152.177	350.247	45.5368	246.704	149.99	168.964	K01597|1|0.0|735|vvi:100251686|diphosphomevalonate decarboxylase [EC:4.1.1.33]	-	GO:0004163//diphosphomevalonate decarboxylase activity;GO:0005524//ATP binding;GO:0042803//protein homodimerization activity	GO:0019745//pentacyclic triterpenoid biosynthetic process;GO:0016126//sterol biosynthetic process
Terpenoid backbone	Unigene48320_All	Terpenoid backbone biosynthesis	67.7284	673.25	616.048	1535.99	59.4544	1126.84	228.769	577.696	K00021|1|1e-39|160|vvi:100245191|hydroxymethylglutaryl-CoA reductase (NADPH) [EC:1.1.1.34]	-	-	-
Terpenoid backbone	Unigene20761_All	Terpenoid backbone biosynthesis	21.9118	56.1839	77.9935	349.904	40.4879	155.409	222.995	176.321	K13789|1|2e-91|333|rcu:RCOM_0082580|geranylgeranyl diphosphate synthase, type II [EC:2.5.1.1 2.5.1.10 2.5.1.29]	-	GO:0004659//prenyltransferase activity	-
Terpenoid backbone	CL9482.Contig2_All	Terpenoid backbone biosynthesis	12.2126	82.3532	93.89	253.843	9.32494	89.5413	85.3824	133.781	K01641|1|0.0|793|rcu:RCOM_1683050|hydroxymethylglutaryl-CoA synthase [EC:2.3.3.10]	-	GO:0004421//hydroxymethylglutaryl-CoA synthase activity	GO:0008299//isoprenoid biosynthetic process
Terpenoid backbone	Unigene53198_All	Terpenoid backbone biosynthesis	22.1567	104.759	129.386	125.199	2.81162	22.3787	23.6728	123.236	K14181|1|8e-68|254|vvi:100256880|valencene synthase [EC:4.2.3.73];K12929|2|4e-51|199|rcu:RCOM_1574190|casbene synthase [EC:4.2.3.8];K12742|5|1e-42|170|pop:POPTR_1111628|isoprene synthase [EC:4.2.3.27]	-	GO:0000287//magnesium ion binding;GO:0010333//terpene synthase activity	GO:0008152//metabolic process
Terpenoid backbone	Unigene53513_All	Terpenoid backbone biosynthesis	30.9174	346.42	309.025	702.505	23.1779	460.215	116.276	266.804	K00021|1|5e-31|130|vvi:100245191|hydroxymethylglutaryl-CoA reductase (NADPH) [EC:1.1.1.34]	-	-	-
Terpenoid backbone	CL583.Contig1_All	Terpenoid backbone biosynthesis	3.42634	13.3651	9.5544	29.4853	4.50681	27.6775	8.60289	11.0234	K00626|1|0.0|726|vvi:100240809|acetyl-CoA C-acetyltransferase [EC:2.3.1.9]	GO:0005777//peroxisome;GO:0005886//plasma membrane	GO:0016747//transferase activity, transferring acyl groups other than amino-acyl groups	GO:0008152//metabolic process
Terpenoid backbone	Unigene1264_All	Terpenoid backbone biosynthesis	11.4694	80.343	133.905	216.645	7.19966	181.654	55.4268	124.7	K00021|1|2e-11|65.5|gmx:100779932|hydroxymethylglutaryl-CoA reductase (NADPH) [EC:1.1.1.34]	GO:0016021//integral to membrane	GO:0050661//NADP binding;GO:0004420//hydroxymethylglutaryl-CoA reductase (NADPH) activity	GO:0008299//isoprenoid biosynthetic process;GO:0015936//coenzyme A metabolic process;GO:0055114//oxidation-reduction process
Terpenoid backbone	Unigene18741_All	Terpenoid backbone biosynthesis	3.57121	52.0993	68.2858	147.2	4.09021	92.9436	24.4197	58.4211	K00021|1|7e-68|254|vvi:100245191|hydroxymethylglutaryl-CoA reductase (NADPH) [EC:1.1.1.34]	-	GO:0016616//oxidoreductase activity, acting on the CH-OH group of donors, NAD or NADP as acceptor;GO:0050662//coenzyme binding	GO:0044281//small molecule metabolic process;GO:0008299//isoprenoid biosynthetic process
Terpenoid backbone	Unigene40229_All	Terpenoid backbone biosynthesis	5.63813	45.5263	55.1873	117.257	4.84314	76.1871	18.5881	46.3803	K00021|1|5e-27|117|mtr:MTR_8g072640|hydroxymethylglutaryl-CoA reductase (NADPH) [EC:1.1.1.34]	GO:0016021//integral to membrane	GO:0050661//NADP binding;GO:0004420//hydroxymethylglutaryl-CoA reductase (NADPH) activity	GO:0008299//isoprenoid biosynthetic process;GO:0015936//coenzyme A metabolic process;GO:0055114//oxidation-reduction process
BX6	Unigene13979_All	UDP-glucosyltransferase BX6	6.7673	35.145	52.2573	72.1313	1.78865	25.8934	4.00452	20.8922	K13229|1|1e-08|56.2|zma:541977|2,4-dihydroxy-1,4-benzoxazin-3-one-glucoside dioxygenase [EC:1.14.20.2]	-	GO:0050590;GO:0005506//iron ion binding	GO:0055114//oxidation-reduction process;GO:0010439//regulation of glucosinolate biosynthetic process
BX6	Unigene28412_All	UDP-glucosyltransferase BX6	25.003	99.1237	97.1118	166.1	5.36939	62.1841	14.9598	58.3539	K13229|1|1e-17|85.9|zma:541977|2,4-dihydroxy-1,4-benzoxazin-3-one-glucoside dioxygenase [EC:1.14.20.2]	GO:0005737//cytoplasm	GO:0016706//oxidoreductase activity, acting on paired donors, with incorporation or reduction of molecular oxygen, 2-oxoglutarate as one donor, and incorporation of one atom each of oxygen into both donors	GO:0055114//oxidation-reduction process;GO:0010439//regulation of glucosinolate biosynthetic process;GO:0016126//sterol biosynthetic process
BX6	CL3502.Contig2_All	UDP-glucosyltransferase BX6	7.93602	49.2179	75.8731	89.0855	4.09021	30.415	10.1749	36.0047	K13229|1|3e-11|64.7|zma:541977|2,4-dihydroxy-1,4-benzoxazin-3-one-glucoside dioxygenase [EC:1.14.20.2]	-	GO:0050590;GO:0005506//iron ion binding	GO:0019761//glucosinolate biosynthetic process;GO:0055114//oxidation-reduction process
BX6	Unigene212_All	UDP-glucosyltransferase BX6	8.35586	13.1194	23.3004	28.854	1.79442	8.51702	1.33915	11.3911	K13229|1|4e-27|117|zma:541977|2,4-dihydroxy-1,4-benzoxazin-3-one-glucoside dioxygenase [EC:1.14.20.2];K04124|2|2e-21|98.6|pop:POPTR_756811|gibberellin 3-beta-dioxygenase [EC:1.14.11.15];K05933|3|2e-20|95.5|mtr:MTR_5g085330|aminocyclopropanecarboxylate oxidase [EC:1.14.17.4];K06892|5|2e-20|95.1|pop:POPTR_550478|	-	GO:0050590;GO:0005506//iron ion binding	GO:0010439//regulation of glucosinolate biosynthetic process;GO:0055114//oxidation-reduction process
BX7	Unigene512_All	UDP-glucosyltransferase BX7	1.36988	8.8966	35.2226	152.683	2.67437	96.7763	22.8857	215.025	K16040|1|2e-111|400|vvi:100233030|trans-resveratrol di-O-methyltransferase [EC:2.1.1.240];K13230|2|5e-61|233|zma:100147731|2,4,7-trihydroxy-1,4-benzoxazin-3-one-glucoside 7-O-methyltransferase [EC:2.1.1.241];K05279|3|2e-40|164|aly:ARALYDRAFT_495497|flavonol 3-O-methyltransferase [EC:2.1.1.76]	-	GO:0046983//protein dimerization activity;GO:0050630	GO:0032259//methylation
BX7	CL9744.Contig3_All	UDP-glucosyltransferase BX7	5.55312	11.0663	12.5921	23.9755	1.83466	15.3261	4.74649	8.19916	K16040|1|4e-37|150|vvi:100233030|trans-resveratrol di-O-methyltransferase [EC:2.1.1.240];K13230|2|7e-12|67.0|zma:100147731|2,4,7-trihydroxy-1,4-benzoxazin-3-one-glucoside 7-O-methyltransferase [EC:2.1.1.241]	-	GO:0046983//protein dimerization activity;GO:0050630	GO:0032259//methylation
BX8	CL2455.Contig2_All	UDP-glucosyltransferase BX8	6.33925	44.4064	47.7864	79.9706	1.25663	25.0508	6.25203	32.7596	K13493|1|5e-22|100|ath:AT5G05860|cytokinin-N-glucosyltransferase [EC:2.4.1.-];K13228|3|2e-17|85.5|zma:100274317|UDP-glucosyltransferase BX9 [EC:2.4.1.202];K13227|4|8e-15|76.6|zma:100277344|UDP-glucosyltransferase BX8 [EC:2.4.1.202];K08237|5|1e-09|59.7|ath:AT1G01390|hydroquinone glucosyltransferase [EC:2.4.1.218]	-	GO:0016758//transferase activity, transferring hexosyl groups	GO:0008152//metabolic process
BX9	CL1013.Contig1_All	UDP-glucosyltransferase BX9	17.8437	95.649	101.292	170.425	13.2521	134.818	25.658	200.279	K13030|1|4e-114|410|sbi:SORBI_01g001220|cyanohydrin beta-glucosyltransferase [EC:2.4.1.85];K13068|2|6e-68|256|aly:ARALYDRAFT_479675|sinapate 1-glucosyltransferase [EC:2.4.1.120];K13228|3|2e-67|254|zma:100274317|UDP-glucosyltransferase BX9 [EC:2.4.1.202];K13691|5|5e-63|240|rcu:RCOM_0101360|pathogen-inducible salicylic acid glucosyltransferase [EC:2.4.1.-]	-	GO:0047213//anthocyanidin 3-O-glucosyltransferase activity;GO:0050502//cis-zeatin O-beta-D-glucosyltransferase activity;GO:0050403//trans-zeatin O-beta-D-glucosyltransferase activity	GO:0008152//metabolic process
BX9	CL1013.Contig6_All	UDP-glucosyltransferase BX9	1.72739	19.1357	31.0419	107.221	18.3829	100.399	56.6802	67.736	K13030|1|5e-116|416|sbi:SORBI_01g001220|cyanohydrin beta-glucosyltransferase [EC:2.4.1.85];K13228|2|9e-74|276|zma:100274317|UDP-glucosyltransferase BX9 [EC:2.4.1.202];K13493|3|9e-72|269|ath:AT5G05870|cytokinin-N-glucosyltransferase [EC:2.4.1.-];K13068|5|3e-69|261|aly:ARALYDRAFT_479675|sinapate 1-glucosyltransferase [EC:2.4.1.120]	-	GO:0047213//anthocyanidin 3-O-glucosyltransferase activity;GO:0050502//cis-zeatin O-beta-D-glucosyltransferase activity;GO:0050403//trans-zeatin O-beta-D-glucosyltransferase activity	GO:0008152//metabolic process
BX9	CL2455.Contig2_All	UDP-glucosyltransferase BX9	6.33925	44.4064	47.7864	79.9706	1.25663	25.0508	6.25203	32.7596	K13493|1|5e-22|100|ath:AT5G05860|cytokinin-N-glucosyltransferase [EC:2.4.1.-];K13228|3|2e-17|85.5|zma:100274317|UDP-glucosyltransferase BX9 [EC:2.4.1.202];K13227|4|8e-15|76.6|zma:100277344|UDP-glucosyltransferase BX8 [EC:2.4.1.202];K08237|5|1e-09|59.7|ath:AT1G01390|hydroquinone glucosyltransferase [EC:2.4.1.218]	-	GO:0016758//transferase activity, transferring hexosyl groups	GO:0008152//metabolic process
BX9	CL6846.Contig2_All	UDP-glucosyltransferase BX9	5.78195	24.511	28.8679	33.4667	0.662225	13.2014	2.30631	19.8421	K13493|1|4e-41|164|ath:AT5G05860|cytokinin-N-glucosyltransferase [EC:2.4.1.-];K13228|3|2e-29|125|zma:100274317|UDP-glucosyltransferase BX9 [EC:2.4.1.202];K12930|4|8e-27|117|rcu:RCOM_1324500|anthocyanidin 3-O-glucosyltransferase [EC:2.4.1.115]	-	GO:0016758//transferase activity, transferring hexosyl groups	GO:0008152//metabolic process
