# Supplementary material for: Digital Gene Expression Analysis to Screen Disease Resistance-Relevant Genes from Leaves of Herbaceous Peony (Paeonia lactiflora Pall.) Infected by Botrytis cinerea
Source: PLoS One. 2015 Jul 24;10(7):e0133305. doi: 10.1371/journal.pone.0133305 (PMC4514867; doi:10.1371/journal.pone.0133305)
Supplement: S9 Table — (XLS) [file pone.0133305.s015.xls]

## Sheet: S6 Table
S9 Table. The candidate DEGs involved in antioxidant system.
Classification	Gene ID	Annotation	‘Dafugui’-S1_RPKM	‘Dafugui’-S2_RPKM	‘Dafugui’-S3_RPKM	‘Dafugui’-S4_RPKM	‘Zifengyu’-S1_RPKM	‘Zifengyu’-S2_RPKM	‘Zifengyu’-S3_RPKM	‘Zifengyu’-S4_RPKM	KEGG Orthology	GO Component	GO Function	GO Process
SOD	CL8329.Contig2_All	Cu/Zn superoxide dismutase	0.5451	3.42342	7.38294	20.078	0.936479	4.44491	41.001	25.2061	K04565|1|1e-17|85.9|ath:AT2G28190|Cu/Zn superoxide dismutase [EC:1.15.1.1]	GO:0009579//thylakoid;GO:0009570//chloroplast stroma;GO:0048046//apoplast	GO:0005507//copper ion binding;GO:0008270//zinc ion binding;GO:0004784//superoxide dismutase activity	GO:0071472//cellular response to salt stress;GO:0071484//cellular response to light intensity;GO:0071457//cellular response to ozone;GO:0010039//response to iron ion;GO:0071493//cellular response to UV-B;GO:0071329//cellular response to sucrose stimulus;GO:0046688//response to copper ion;GO:0009407//toxin catabolic process;GO:0019430//removal of superoxide radicals;GO:0035195//gene silencing by m…
POD	CL5841.Contig2_All	peroxidase	6.47028	46.2554	44.969	123.629	1.3008	59.496	6.0011	26.7845	K00430|1|1e-144|511|rcu:RCOM_0578390|peroxidase [EC:1.11.1.7]	GO:0005576//extracellular region;GO:0005737//cytoplasm	GO:0020037//heme binding;GO:0046872//metal ion binding;GO:0004601//peroxidase activity;GO:0005515//protein binding	GO:0009651//response to salt stress;GO:0055114//oxidation-reduction process;GO:0006979//response to oxidative stress
POD	Unigene394_All	peroxidase	1.42639	2.79943	18.1828	20.6403	0.306315	5.52481	5.18157	14.3116	K00430|1|1e-25|113|gmx:100786161|peroxidase [EC:1.11.1.7]	-	GO:0020037//heme binding;GO:0046872//metal ion binding;GO:0004601//peroxidase activity	GO:0055114//oxidation-reduction process;GO:0006979//response to oxidative stress
POD	CL1400.Contig1_All	peroxidase	48.3531	117.105	155.967	402.076	41.7033	209.594	131.685	168.235	K00430|1|4e-121|432|pop:POPTR_830144|peroxidase [EC:1.11.1.7]	GO:0009505//plant-type cell wall;GO:0005773//vacuole;GO:0016020//membrane	GO:0046872//metal ion binding;GO:0020037//heme binding;GO:0004601//peroxidase activity	GO:0006979//response to oxidative stress;GO:0055114//oxidation-reduction process
GST	Unigene21332_All	glutathione S-transferase	70.3964	274.465	599.865	440.745	14.3563	262.101	51.2245	287.653	K00799|1|3e-82|303|pop:POPTR_565860|glutathione S-transferase [EC:2.5.1.18]	-	GO:0016829//lyase activity;GO:0016740//transferase activity	-
GST	Unigene14930_All	glutathione S-transferase	26.3162	351.471	682.476	683.753	2.86146	172.895	48.6887	138.924	K00799|1|2e-55|214|vvi:100254124|glutathione S-transferase [EC:2.5.1.18]	-	GO:0016740//transferase activity	-
GST	Unigene23716_All	glutathione S-transferase	11.1426	88.5029	151.439	176.469	2.2521	130.945	5.60236	68.0512	K00799|1|4e-22|100|vvi:100254521|glutathione S-transferase [EC:2.5.1.18]	-	GO:0004462//lactoylglutathione lyase activity;GO:0016740//transferase activity	-
GST	CL7783.Contig1_All	glutathione S-transferase	4.80875	33.9757	57.7237	117.52	2.47843	65.3534	13.4268	50.3462	K00799|1|2e-68|255|vvi:100242434|glutathione S-transferase [EC:2.5.1.18]	-	GO:0004364//glutathione transferase activity;GO:0004462//lactoylglutathione lyase activity	-
GST	CL7783.Contig2_All	glutathione S-transferase	4.384	12.5373	38.9198	63.1632	0.806966	6.639	3.47953	24.0424	K00799|1|5e-68|254|vvi:100242434|glutathione S-transferase [EC:2.5.1.18]	-	GO:0016740//transferase activity;GO:0004462//lactoylglutathione lyase activity	-
GST	Unigene46505_All	glutathione S-transferase	2.43451	6.68917	44.1262	112.623	2.09124	7.44439	6.76285	13.8063	K00799|1|1e-19|92.8|vvi:100242434|glutathione S-transferase [EC:2.5.1.18]	-	GO:0016740//transferase activity	-
GST	CL9344.Contig2_All	glutathione S-transferase	1.9987	18.0443	49.3644	75.8103	3.00454	48.0791	10.6773	48.3909	K00799|1|2e-43|171|vvi:100242434|glutathione S-transferase [EC:2.5.1.18]	-	GO:0004364//glutathione transferase activity;GO:0004462//lactoylglutathione lyase activity	-
GST	Unigene10851_All	glutathione S-transferase	1.56672	2.04991	5.8251	11.45	1.79442	6.38777	16.0697	54.6771	K00799|1|1e-15|79.7|gmx:548031|glutathione S-transferase [EC:2.5.1.18]	-	GO:0016740//transferase activity;GO:0004462//lactoylglutathione lyase activity	-
GST	Unigene15187_All	glutathione S-transferase	1.22648	6.73985	43.9719	101.645	0.52677	5.50058	9.95905	35.3123	K00799|1|3e-20|94.7|mtr:MTR_8g056940|glutathione S-transferase [EC:2.5.1.18]	-	GO:0004462//lactoylglutathione lyase activity;GO:0016740//transferase activity	-
